# Supplementary material for: Transposable Element Landscape in the Monotypic Species Barthea barthei (Hance) Krass (Melastomataceae) and Its Role in Ecological Adaptation
Source: Biomolecules. 2025 Feb 27;15(3):346. doi: 10.3390/biom15030346 (PMC11939994; doi:10.3390/biom15030346)
Supplement: Supplementary file 1 [file biomolecules-15-00346-s001.zip]

Archive with 2 entries (2 files):
- Supplementary_Figures_Barthea_TE_revised1.pdf
- Supplementary_Tables_Barthea_TE_revised.xlsx
