# Supplementary material for: Transposable Element Landscape in the Monotypic Species Barthea barthei (Hance) Krass (Melastomataceae) and Its Role in Ecological Adaptation
Source: Biomolecules. 2025 Feb 27;15(3):346. doi: 10.3390/biom15030346 (PMC11939994; doi:10.3390/biom15030346)
Supplement: Supplementary file 1 [file biomolecules-15-00346-s001.zip › Supplementary_Tables_Barthea_TE_revised.xlsx]

## Sheet: Table S1
Table S1. Summaries of transposable elements islands in Barthea barthei genome, TE coverages was calculated by sliding window of 500kbp with step size of 100kb, and genome regions of TE coverage over 0.5 were defined as TE islands
Chromosome	start	end	TE coverage	TE island Size	TE content
chr03	5000001	5600001	0.504998	600000	302999
chr03	13400001	14000001	0.51469	600000	308814
chr06	1900001	2400001	0.505138	500000	252569
chr06	4000001	5400001	0.634958	1400000	888941
chr07	5600001	6900001	0.66883	1300000	869479
chr08	4900001	5500001	0.503691	600000	302215
chr10	3600001	4100001	0.561906	500000	280953
chr10	4500001	5000001	0.508714	500000	254357
chr10	9700001	9935332	0.516366	235331	121517
chr11	9300001	9320891	0.668693	20890	13969
chr15	700001	1200001	0.50189	500000	250945
chr16	1200001	2000001	0.506339	800000	405072
chr17	1500001	2200001	0.515482	700000	360837

## Sheet: Table S2
Table S2. Significantly enriched KEGG pathway and gene ontology terms for genes in the transposable element islands of genome assembly of Bathea barthei
#Term	Database	ID	Input number	Background number	P-Value	Corrected P-Value	Input	Hyperlink
Photosynthesis	KEGG PATHWAY	ath00195	17	158	2.2e-12	5.46e-10	Barthea30113|Barthea30112|Barthea30107|Barthea30123|Barthea30101|Barthea30117|Barthea30103|Barthea30102|Barthea30105|Barthea30118|Barthea30110|Barthea30109|Barthea30108|Barthea30121|Barthea30124|Barthea30125|Barthea30119	http://www.genome.jp/kegg-bin/show_pathway?ath00195/ath:ArthCp039%09red/ath:ArthCp021%09red/ath:ArthCp049%09red/ath:ArthCp006%09red/ath:ArthCp053%09red/ath:ArthCp016%09red/ath:ArthCp019%09red/ath:ArthCp009%09red/ath:ArthCp050%09red/ath:ArthCp075%09red
Tryptophan metabolism	KEGG PATHWAY	ath00380	6	120	0.00159	0.0401	Barthea29164|Barthea29170|Barthea29188|Barthea29169|Barthea29168|Barthea29166	http://www.genome.jp/kegg-bin/show_pathway?ath00380/ath:AT1G21430%09red/ath:AT1G44170%09red
Proteasome	KEGG PATHWAY	ath03050	5	127	0.0100128	0.110423	Barthea37782|Barthea22906|Barthea12188|Barthea22904|Barthea22905	http://www.genome.jp/kegg-bin/show_pathway?ath03050/ath:AT5G40580%09red/ath:AT3G22110%09red/ath:AT5G09900%09red
Plant-pathogen interaction	KEGG PATHWAY	ath04626	9	360	0.0113907	0.123874	Barthea39514|Barthea25056|Barthea22861|Barthea20969|Barthea25084|Barthea20993|Barthea37789|Barthea20971|Barthea20970	http://www.genome.jp/kegg-bin/show_pathway?ath04626/ath:AT5G13160%09red/ath:AT3G50770%09red/ath:AT1G80460%09red/ath:AT3G21220%09red/ath:AT3G07040%09red/ath:AT1G19780%09red
Other types of O-glycan biosynthesis	KEGG PATHWAY	ath00514	3	45	0.0117521	0.125753	Barthea22876|Barthea41236|Barthea22875	http://www.genome.jp/kegg-bin/show_pathway?ath00514/ath:AT3G04240%09red/ath:AT3G01720%09red
Valine, leucine and isoleucine degradation	KEGG PATHWAY	ath00280	4	113	0.0286407	0.244779	Barthea29181|Barthea29182|Barthea41244|Barthea29164	http://www.genome.jp/kegg-bin/show_pathway?ath00280/ath:AT1G44170%09red/ath:AT2G33150%09red/ath:AT5G09300%09red
Vitamin B6 metabolism	KEGG PATHWAY	ath00750	2	26	0.0307752	0.256351	Barthea41251|Barthea41252	http://www.genome.jp/kegg-bin/show_pathway?ath00750/ath:AT4G29840%09red
Ribosome	KEGG PATHWAY	ath03010	11	576	0.0320272	0.263972	Barthea13825|Barthea22855|Barthea41254|Barthea13810|Barthea30116|Barthea30114|Barthea30115|Barthea22833|Barthea30106|Barthea30122|Barthea30099	http://www.genome.jp/kegg-bin/show_pathway?ath03010/ath:AT2G20450%09red/ath:ArthCp020%09red/ath:AT3G04400%09red/ath:AT2G37270%09red/ath:AT3G62870%09red/ath:ArthCp061%09red/ath:ArthCp047%09red/ath:ArthCp085%09red/ath:AT3G01790%09red/ath:AT3G27850%09red
Glycine, serine and threonine metabolism	KEGG PATHWAY	ath00260	4	130	0.0436752	0.32262	Barthea39533|Barthea41251|Barthea12181|Barthea41252	http://www.genome.jp/kegg-bin/show_pathway?ath00260/ath:AT1G17745%09red/ath:AT4G29840%09red/ath:AT5G13280%09red
response to hydroxyurea	Gene Ontology	GO:0072710	9	14	5.7e-13	4.4e-10	Barthea21011|Barthea21010|Barthea20955|Barthea20961|Barthea21002|Barthea21003|Barthea20957|Barthea21007|Barthea21005	http://amigo.geneontology.org/amigo/term/GO:0072710
response to cisplatin	Gene Ontology	GO:0072718	9	16	1.4e-12	5.45e-10	Barthea21011|Barthea21010|Barthea20955|Barthea20961|Barthea21002|Barthea21003|Barthea20957|Barthea21007|Barthea21005	http://amigo.geneontology.org/amigo/term/GO:0072718
cell cycle arrest	Gene Ontology	GO:0007050	10	28	2.79e-12	5.46e-10	Barthea21011|Barthea21010|Barthea20955|Barthea20961|Barthea21002|Barthea41242|Barthea20957|Barthea21007|Barthea21005|Barthea21003	http://amigo.geneontology.org/amigo/term/GO:0007050
response to ionizing radiation	Gene Ontology	GO:0010212	9	26	4.42e-11	6.91e-09	Barthea21011|Barthea21010|Barthea20955|Barthea20961|Barthea21002|Barthea21003|Barthea20957|Barthea21007|Barthea21005	http://amigo.geneontology.org/amigo/term/GO:0010212
response to gamma radiation	Gene Ontology	GO:0010332	9	41	1.38e-09	1.8e-07	Barthea21011|Barthea21010|Barthea20955|Barthea20961|Barthea21002|Barthea21003|Barthea20957|Barthea21007|Barthea21005	http://amigo.geneontology.org/amigo/term/GO:0010332
response to aluminumion	Gene Ontology	GO:0010044	9	62	3.41e-08	3.81e-06	Barthea21011|Barthea21010|Barthea20955|Barthea20961|Barthea21002|Barthea21003|Barthea20957|Barthea21007|Barthea21005	http://amigo.geneontology.org/amigo/term/GO:0010044
response to UV-B	Gene Ontology	GO:0010224	13	194	1.66e-07	1.62e-05	Barthea21011|Barthea21010|Barthea20955|Barthea29229|Barthea21002|Barthea21003|Barthea20957|Barthea21007|Barthea13806|Barthea13805|Barthea20961|Barthea12174|Barthea21005	http://amigo.geneontology.org/amigo/term/GO:0010224
regulation of anatomical structure morphogenesis	Gene Ontology	GO:0022603	5	15	1.23e-06	0.000107	Barthea29169|Barthea29168|Barthea29188|Barthea29170|Barthea29166	http://amigo.geneontology.org/amigo/term/GO:0022603
cellularization	Gene Ontology	GO:0007349	4	8	4.28e-06	0.000335	Barthea20980|Barthea20992|Barthea20979|Barthea20972	http://amigo.geneontology.org/amigo/term/GO:0007349
cellular response to DNA damage stimulus	Gene Ontology	GO:0006974	9	122	6.45e-06	0.000459	Barthea21011|Barthea21010|Barthea20955|Barthea20961|Barthea21002|Barthea21003|Barthea20957|Barthea21007|Barthea21005	http://amigo.geneontology.org/amigo/term/GO:0006974
endosperm cellularization	Gene Ontology	GO:0010342	4	10	8.51e-06	0.000555	Barthea20980|Barthea20992|Barthea20979|Barthea20972	http://amigo.geneontology.org/amigo/term/GO:0010342
radial microtubular system formation	Gene Ontology	GO:0010245	4	11	1.15e-05	0.000694	Barthea20980|Barthea20992|Barthea20979|Barthea20972	http://amigo.geneontology.org/amigo/term/GO:0010245
indole-3-pyruvate monooxygenase activity	Gene Ontology	GO:0103075	5	32	3.01e-05	0.00165	Barthea29169|Barthea29168|Barthea29188|Barthea29170|Barthea29166	http://amigo.geneontology.org/amigo/term/GO:0103075
plastid small ribosomal subunit	Gene Ontology	GO:0000312	4	15	3.17e-05	0.00165	Barthea20993|Barthea20969|Barthea20971|Barthea20970	http://amigo.geneontology.org/amigo/term/GO:0000312
sucrose:proton symporter activity	Gene Ontology	GO:0008506	4	17	4.82e-05	0.00234	Barthea20988|Barthea22883|Barthea22903|Barthea20987	http://amigo.geneontology.org/amigo/term/GO:0008506
carbohydrate transmembrane transport	Gene Ontology	GO:0034219	3	5	5.09e-05	0.00234	Barthea20988|Barthea22883|Barthea22903	http://amigo.geneontology.org/amigo/term/GO:0034219
phragmoplast assembly	Gene Ontology	GO:0000914	4	18	5.84e-05	0.00254	Barthea20980|Barthea20992|Barthea20979|Barthea20972	http://amigo.geneontology.org/amigo/term/GO:0000914
threonine-type endopeptidase activity	Gene Ontology	GO:0004298	3	6	7.57e-05	0.00295	Barthea22906|Barthea22904|Barthea22905	http://amigo.geneontology.org/amigo/term/GO:0004298
auxin biosynthetic process	Gene Ontology	GO:0009851	6	66	7.85e-05	0.00295	Barthea29170|Barthea29188|Barthea29169|Barthea29168|Barthea29166|Barthea22831	http://amigo.geneontology.org/amigo/term/GO:0009851
N,N-dimethylaniline monooxygenase activity	Gene Ontology	GO:0004499	5	40	7.91e-05	0.00295	Barthea29169|Barthea29168|Barthea29188|Barthea29170|Barthea29166	http://amigo.geneontology.org/amigo/term/GO:0004499
spliceosomal complex disassembly	Gene Ontology	GO:0000390	3	7	0.000107	0.00382	Barthea39520|Barthea39522|Barthea37803	http://amigo.geneontology.org/amigo/term/GO:0000390
sucrose transmembrane transporter activity	Gene Ontology	GO:0008515	4	22	0.000116	0.00394	Barthea20988|Barthea22883|Barthea22903|Barthea20987	http://amigo.geneontology.org/amigo/term/GO:0008515
sucrose transport	Gene Ontology	GO:0015770	4	23	0.000135	0.0044	Barthea20988|Barthea22883|Barthea22903|Barthea20987	http://amigo.geneontology.org/amigo/term/GO:0015770
nucleotide binding	Gene Ontology	GO:0000166	4	27	0.000234	0.00734	Barthea20993|Barthea20969|Barthea20971|Barthea20970	http://amigo.geneontology.org/amigo/term/GO:0000166
mitochondrial small ribosomal subunit	Gene Ontology	GO:0005763	4	29	0.0003	0.00871	Barthea20993|Barthea20969|Barthea20971|Barthea20970	http://amigo.geneontology.org/amigo/term/GO:0005763
extrinsic component of plasma membrane	Gene Ontology	GO:0019897	4	29	0.0003	0.00871	Barthea20993|Barthea20969|Barthea20971|Barthea20970	http://amigo.geneontology.org/amigo/term/GO:0019897
nutrient reservoir activity	Gene Ontology	GO:0045735	7	130	0.000433	0.0121	Barthea13822|Barthea29222|Barthea29223|Barthea20828|Barthea12154|Barthea20827|Barthea20825	http://amigo.geneontology.org/amigo/term/GO:0045735
threonine biosynthetic process	Gene Ontology	GO:0009088	3	14	0.000578	0.0156	Barthea41251|Barthea12181|Barthea41252	http://amigo.geneontology.org/amigo/term/GO:0009088
ADP binding	Gene Ontology	GO:0043531	7	160	0.00139	0.0362	Barthea20969|Barthea20993|Barthea12158|Barthea20987|Barthea12143|Barthea20971|Barthea20970	http://amigo.geneontology.org/amigo/term/GO:0043531
cotyledon morphogenesis	Gene Ontology	GO:0048826	3	22	0.00184534	0.0450964	Barthea41266|Barthea41267|Barthea29233	http://amigo.geneontology.org/amigo/term/GO:0048826

## Sheet: Table S3
Tabe S3. Coordinates betwee transposable elements and the nearest or nested genes in the genome assemby of Barthea barthei
Chr	Superfamily	Start	End	TE_ID	Gene_ID	Feature component	Start	End	Distance	Coordinate
chr01	LTR/Copia	2719975	2720658	TE_homo_298	Barthea00767.t1	CDS	2720985	2721266	327	upstream
chr01	LTR/Copia	3423221	3423608	TE_homo_369	Barthea00966.t1	CDS	3424152	3425083	544	upstream
chr01	LTR/Copia	5171478	5171602	TE_homo_549	Barthea01356.t1	CDS	5172015	5172074	413	upstream
chr01	LTR/Copia	5424788	5425124	TE_homo_573	Barthea01417.t1	CDS	5425483	5426175	359	upstream
chr01	LTR/Copia	5705007	5705744	TE_homo_592	Barthea01493.t1	CDS	5706518	5706928	774	upstream
chr01	LTR/Copia	5705931	5706040	TE_homo_593	Barthea01493.t1	CDS	5706518	5706928	478	upstream
chr01	LTR/Copia	6505556	6505777	TE_homo_640	Barthea01700.t1	CDS	6504078	6505520	36	downstream
chr01	LTR/Copia	6610656	6610765	TE_homo_649	Barthea01728.t1	CDS	6612189	6612194	1424	upstream
chr01	LTR/Copia	6611175	6612067	TE_homo_651	Barthea01728.t1	CDS	6612189	6612194	122	upstream
chr01	LTR/Copia	6749394	6749836	TE_homo_686	Barthea01764.t1	CDS	6749288	6749321	73	downstream
chr01	LTR/Copia	6819757	6819991	TE_homo_721	Barthea01777.t1	CDS	6818788	6818976	781	downstream
chr01	LTR/Copia	6862912	6863068	TE_homo_761	Barthea01783.t1	CDS	6866384	6866902	3316	upstream
chr01	LTR/Copia	6863072	6863386	TE_homo_762	Barthea01783.t1	CDS	6866384	6866902	2998	upstream
chr01	LTR/Copia	6984906	6985055	TE_homo_802	Barthea01807.t1	CDS	6984235	6984873	33	downstream
chr01	LTR/Copia	7160461	7160884	TE_homo_849	Barthea01846.t1	CDS	7158280	7158510	1951	downstream
chr01	LTR/Copia	7240005	7240237	TE_homo_886	Barthea01860.t1	CDS	7238830	7239036	969	downstream
chr01	LTR/Copia	7240244	7240385	TE_homo_887	Barthea01860.t1	CDS	7238830	7239036	1208	downstream
chr01	LTR/Copia	7240388	7241157	TE_homo_888	Barthea01860.t1	CDS	7238830	7239036	1352	downstream
chr01	LTR/Copia	7241373	7245051	TE_homo_889	Barthea01860.t1	CDS	7238830	7239036	2337	downstream
chr01	LTR/Copia	7382081	7383039	TE_homo_930	Barthea01893.t1	CDS	7381042	7381731	350	downstream
chr01	LTR/Copia	7714770	7714891	TE_homo_1035	Barthea01954.t1	CDS	7714158	7714483	287	downstream
chr01	LTR/Copia	7905689	7911293	repeat_region_4	Barthea01985.t1	CDS	7912201	7912797	908	upstream
chr01	LTR/Copia	8254182	8254679	TE_homo_1208	Barthea02044.t1	CDS	8252075	8253460	722	downstream
chr01	LTR/Copia	8254752	8255202	TE_homo_1209	Barthea02044.t1	CDS	8252075	8253460	1292	downstream
chr01	LTR/Copia	8255203	8256061	TE_homo_1210	Barthea02044.t1	CDS	8252075	8253460	1743	downstream
chr01	LTR/Copia	8478918	8479172	TE_homo_1272	Barthea02107.t1	CDS	8482250	8482509	3078	upstream
chr01	LTR/Copia	8479173	8479361	TE_homo_1273	Barthea02107.t1	CDS	8482250	8482509	2889	upstream
chr01	LTR/Copia	8479375	8479540	TE_homo_1274	Barthea02107.t1	CDS	8482250	8482509	2710	upstream
chr01	LTR/Copia	8479615	8480426	TE_homo_1275	Barthea02107.t1	CDS	8482250	8482509	1824	upstream
chr01	LTR/Copia	8600449	8601482	TE_homo_1296	Barthea02138.t1	CDS	8599626	8599816	633	downstream
chr01	LTR/Copia	8601828	8602093	TE_homo_1297	Barthea02139.t1	CDS	8602195	8602435	102	upstream
chr01	LTR/Copia	8719202	8719443	TE_homo_1323	Barthea02167.t1	CDS	8718657	8718781	421	downstream
chr01	LTR/Copia	9043191	9043499	TE_homo_1378	Barthea02250.t1	CDS	9044132	9044242	633	upstream
chr01	LTR/Copia	9233259	9234255	TE_homo_1400	Barthea02314.t1	CDS	9234945	9234967	690	upstream
chr01	LTR/Copia	10086469	10086715	TE_homo_1515	Barthea02531.t1	CDS	10086337	10086422	47	downstream
chr01	LTR/Copia	11432137	11432273	TE_homo_1648	Barthea02867.t1	CDS	11434511	11434911	2238	upstream
chr01	LTR/Copia	11502761	11502986	TE_homo_1677	Barthea02891.t1	CDS	11504635	11505166	1649	upstream
chr01	LTR/Copia	11957809	11958092	TE_homo_1713	Barthea03016.t1	CDS	11958659	11958778	567	upstream
chr01	LTR/Copia	14954543	14955192	TE_homo_1934	Barthea03798.t1	CDS	14955335	14955745	143	upstream
chr01	LTR/Copia	20533885	20534113	TE_homo_2460	Barthea05181.t1	CDS	20534377	20534382	264	upstream
chr01	LTR/Copia	21069592	21069848	TE_homo_2508	Barthea05316.t1	CDS	21069909	21070097	61	upstream
chr01	LTR/Copia	21070968	21071190	TE_homo_2510	Barthea05316.t1	CDS	21070533	21070712	256	downstream
chr01	LTR/Copia	21933936	21934299	TE_homo_2584	Barthea05540.t1	CDS	21932194	21932902	1034	downstream
chr01	LTR/Copia	21934300	21938121	TE_homo_2585	Barthea05540.t1	CDS	21932194	21932902	1398	downstream
chr01	LTR/Copia	21938122	21938477	TE_homo_2586	Barthea05541.t1	CDS	21939931	21939947	1454	upstream
chr01	LTR/Copia	25212274	25212471	TE_homo_2815	Barthea06362.t1	CDS	25212662	25213048	191	upstream
chr01	LTR/Copia	25213980	25214236	TE_homo_2816	Barthea06363.t1	CDS	25213911	25213934	46	downstream
chr01	LTR/Copia	25214008	25214238	TE_homo_2817	Barthea06363.t1	CDS	25213911	25213934	74	downstream
chr01	LTR/Copia	26020435	26021460	TE_homo_2869	Barthea06604.t1	CDS	26022589	26023116	1129	upstream
chr01	LTR/Copia	26021615	26021879	TE_homo_2871	Barthea06604.t1	CDS	26022589	26023116	710	upstream
chr01	LTR/Copia	27524020	27524599	TE_homo_3005	Barthea06990.t1	CDS	27522939	27523313	707	downstream
chr01	LTR/Copia	28197785	28198141	TE_homo_3077	Barthea07147.t1	CDS	28198859	28199134	718	upstream
chr01	LTR/Copia	28452125	28452304	TE_homo_3090	Barthea07221.t1	CDS	28452496	28452996	192	upstream
chr01	LTR/Copia	28453714	28453933	TE_homo_3092	Barthea07222.t1	CDS	28453302	28453679	35	downstream
chr01	LTR/Copia	28577561	28577709	TE_homo_3123	Barthea07255.t1	CDS	28576382	28576640	921	downstream
chr01	LTR/Copia	28577725	28578317	TE_homo_3124	Barthea07255.t1	CDS	28576382	28576640	1085	downstream
chr01	LTR/Copia	28578486	28578721	TE_homo_3125	Barthea07255.t1	CDS	28576382	28576640	1846	downstream
chr01	LTR/Copia	28597043	28600051	TE_homo_3126	Barthea07256.t1	CDS	28603118	28603208	3067	upstream
chr01	LTR/Copia	28600195	28600343	TE_homo_3127	Barthea07256.t1	CDS	28603118	28603208	2775	upstream
chr01	LTR/Copia	28988334	28988669	TE_homo_3188	Barthea07333.t1	CDS	28990763	28990856	2094	upstream
chr01	LTR/Copia	28988670	28990566	TE_homo_3189	Barthea07333.t1	CDS	28990763	28990856	197	upstream
chr01	LTR/Copia	29207246	29207579	TE_homo_3230	Barthea07377.t1	CDS	29205768	29206850	396	downstream
chr01	LTR/Copia	29329470	29329575	TE_homo_3271	Barthea07404.t1	CDS	29327146	29327559	1911	downstream
chr01	LTR/Copia	29329899	29330917	TE_homo_3272	Barthea07404.t1	CDS	29327146	29327559	2340	downstream
chr01	LTR/Copia	29457305	29457385	TE_homo_3304	Barthea07430.t1	CDS	29460431	29460629	3046	upstream
chr01	LTR/Copia	29579804	29580572	TE_homo_3320	Barthea07458.t1	CDS	29578582	29579154	650	downstream
chr01	LTR/Copia	29580576	29582210	TE_homo_3321	Barthea07458.t1	CDS	29578582	29579154	1422	downstream
chr01	LTR/Copia	29859709	29859906	TE_homo_3410	Barthea07524.t1	CDS	29860473	29860820	567	upstream
chr01	LTR/Copia	29949469	29951037	TE_homo_3420	Barthea07545.t1	CDS	29952837	29952945	1800	upstream
chr01	LTR/Copia	30173058	30173620	TE_homo_3530	Barthea07575.t3	CDS	30171832	30171942	1116	downstream
chr01	LTR/Copia	30174413	30174596	TE_homo_3532	Barthea07575.t3	CDS	30171832	30171942	2471	downstream
chr01	LTR/Copia	30336227	30337159	TE_homo_3589	Barthea07603.t1	CDS	30333885	30334002	2225	downstream
chr01	LTR/Copia	30439200	30439585	TE_homo_3657	Barthea07619.t1	CDS	30441518	30441657	1933	upstream
chr01	LTR/Copia	30439694	30439813	TE_homo_3658	Barthea07619.t1	CDS	30441518	30441657	1705	upstream
chr01	LTR/Copia	30523589	30524577	TE_homo_3716	Barthea07632.t1	CDS	30523289	30523331	258	downstream
chr01	LTR/Copia	30550631	30550806	TE_homo_3733	Barthea07634.t1	CDS	30557356	30558108	6550	upstream
chr01	LTR/Copia	30854327	30854612	TE_homo_3925	Barthea07677.t1	CDS	30853322	30853517	810	downstream
chr01	LTR/Copia	30854608	30854823	TE_homo_3926	Barthea07677.t1	CDS	30853322	30853517	1091	downstream
chr01	LTR/Copia	30854824	30857148	TE_homo_3927	Barthea07677.t1	CDS	30853322	30853517	1307	downstream
chr01	LTR/Copia	30857149	30857265	TE_homo_3928	Barthea07677.t1	CDS	30853322	30853517	3632	downstream
chr01	LTR/Copia	30857262	30857983	TE_homo_3929	Barthea07677.t1	CDS	30853322	30853517	3745	downstream
chr01	LTR/Copia	30857953	30858035	TE_homo_3930	Barthea07677.t1	CDS	30853322	30853517	4436	downstream
chr01	LTR/Copia	30859006	30859161	TE_homo_3932	Barthea07677.t1	CDS	30853322	30853517	5489	downstream
chr01	LTR/Copia	30859329	30859509	TE_homo_3933	Barthea07677.t1	CDS	30853322	30853517	5812	downstream
chr01	LTR/Copia	30859511	30859602	TE_homo_3934	Barthea07677.t1	CDS	30853322	30853517	5994	downstream
chr01	LTR/Copia	30859660	30859842	TE_homo_3935	Barthea07677.t1	CDS	30853322	30853517	6143	downstream
chr01	LTR/Copia	30859885	30859988	TE_homo_3936	Barthea07678.t1	CDS	30866098	30866598	6110	upstream
chr01	LTR/Copia	30859979	30860579	TE_homo_3937	Barthea07678.t1	CDS	30866098	30866598	5519	upstream
chr01	LTR/Copia	30860769	30862397	TE_homo_3938	Barthea07678.t1	CDS	30866098	30866598	3701	upstream
chr01	LTR/Copia	30862713	30863516	TE_homo_3940	Barthea07678.t1	CDS	30866098	30866598	2582	upstream
chr01	LTR/Copia	30863518	30864321	TE_homo_3941	Barthea07678.t1	CDS	30866098	30866598	1777	upstream
chr01	LTR/Copia	30900172	30900410	TE_homo_3959	Barthea07683.t1	CDS	30901210	30901509	800	upstream
chr01	LTR/Copia	30900468	30901128	TE_homo_3960	Barthea07683.t1	CDS	30901210	30901509	82	upstream
chr01	LTR/Copia	30901506	30905223	TE_homo_3961	Barthea07683.t1	CDS	30901210	30901509	3	3-overlap
chr01	LTR/Copia	30905224	30905460	TE_homo_3962	Barthea07684.t1	CDS	30907329	30907423	1869	upstream
chr01	LTR/Copia	30911733	30912282	TE_homo_3964	Barthea07685.t1	CDS	30910861	30910950	783	downstream
chr01	LTR/Copia	30913086	30918493	repeat_region_15	Barthea07685.t1	CDS	30910861	30910950	2136	downstream
chr01	LTR/Copia	30949242	30949362	TE_homo_3983	Barthea07690.t1	CDS	30950232	30950875	870	upstream
chr01	LTR/Copia	30951884	30953447	TE_homo_3985	Barthea07690.t1	CDS	30951182	30951493	391	downstream
chr01	LTR/Copia	30953960	30954110	TE_homo_3986	Barthea07690.t1	CDS	30951182	30951493	2467	downstream
chr01	LTR/Copia	30954126	30954716	TE_homo_3987	Barthea07690.t1	CDS	30951182	30951493	2633	downstream
chr01	LTR/Copia	30954883	30955122	TE_homo_3988	Barthea07690.t1	CDS	30951182	30951493	3390	downstream
chr01	LTR/Copia	30955175	30956310	TE_homo_3989	Barthea07690.t1	CDS	30951182	30951493	3682	downstream
chr01	LTR/Copia	30956622	30956960	TE_homo_3990	Barthea07691.t1	CDS	30960609	30960921	3649	upstream
chr01	LTR/Copia	30957239	30958937	TE_homo_3991	Barthea07691.t1	CDS	30960609	30960921	1672	upstream
chr01	LTR/Copia	30959168	30960612	TE_homo_3992	Barthea07691.t1	CDS	30960609	30960921	3	5-overlap
chr01	LTR/Copia	30961854	30963189	TE_homo_3994	Barthea07691.t1	CDS	30961344	30961606	248	downstream
chr01	LTR/Copia	31094742	31099424	repeat_region_16	Barthea07701.t1	CDS	31100264	31100646	840	upstream
chr01	LTR/Copia	31402759	31403019	TE_homo_4365	Barthea07713.t1	CDS	31402144	31402256	503	downstream
chr01	LTR/Copia	31454445	31454668	TE_homo_4415	Barthea07715.t1	CDS	31448575	31449036	5409	downstream
chr01	LTR/Copia	31531668	31532155	TE_homo_4484	Barthea07721.t1	CDS	31530280	31530848	820	downstream
chr01	LTR/Copia	31532126	31532301	TE_homo_4485	Barthea07721.t1	CDS	31530280	31530848	1278	downstream
chr01	LTR/Copia	31556737	31556858	TE_homo_4513	Barthea07723.t1	CDS	31560198	31560400	3340	upstream
chr01	LTR/Copia	31598778	31599467	TE_homo_4546	Barthea07726.t1	CDS	31610755	31610757	11288	upstream
chr01	LTR/Copia	31599661	31599754	TE_homo_4547	Barthea07726.t1	CDS	31610755	31610757	11001	upstream
chr01	LTR/Copia	31599755	31601878	TE_homo_4548	Barthea07726.t1	CDS	31610755	31610757	8877	upstream
chr01	LTR/Copia	31602115	31602237	TE_homo_4549	Barthea07726.t1	CDS	31610755	31610757	8518	upstream
chr01	LTR/Copia	31602970	31603751	TE_homo_4552	Barthea07726.t1	CDS	31610755	31610757	7004	upstream
chr01	LTR/Copia	31603745	31604290	TE_homo_4553	Barthea07726.t1	CDS	31610755	31610757	6465	upstream
chr01	LTR/Copia	31665022	31665465	TE_homo_4589	Barthea07729.t1	CDS	31661775	31663364	1658	downstream
chr01	LTR/Copia	31669605	31670323	TE_homo_4597	Barthea07730.t1	CDS	31671151	31671468	828	upstream
chr01	LTR/Copia	31743235	31744064	TE_homo_4654	Barthea07734.t1	CDS	31756641	31757055	12577	upstream
chr01	LTR/Copia	31744330	31744557	TE_homo_4655	Barthea07734.t1	CDS	31756641	31757055	12084	upstream
chr01	LTR/Copia	31744837	31745480	TE_homo_4656	Barthea07734.t1	CDS	31756641	31757055	11161	upstream
chr01	LTR/Copia	31745533	31747366	TE_homo_4657	Barthea07734.t1	CDS	31756641	31757055	9275	upstream
chr01	LTR/Copia	31747345	31749079	TE_homo_4658	Barthea07734.t1	CDS	31756641	31757055	7562	upstream
chr01	LTR/Copia	31749080	31750065	TE_homo_4659	Barthea07734.t1	CDS	31756641	31757055	6576	upstream
chr01	LTR/Copia	31750327	31750431	TE_homo_4660	Barthea07734.t1	CDS	31756641	31757055	6210	upstream
chr01	LTR/Copia	31751838	31752110	TE_homo_4662	Barthea07734.t1	CDS	31756641	31757055	4531	upstream
chr01	LTR/Copia	31752417	31753381	TE_homo_4663	Barthea07734.t1	CDS	31756641	31757055	3260	upstream
chr01	LTR/Copia	31767510	31767709	TE_homo_4672	Barthea07735.t1	CDS	31766685	31767086	424	downstream
chr01	LTR/Copia	32059412	32059688	TE_homo_4837	Barthea07775.t1	CDS	32052839	32052897	6515	downstream
chr01	LTR/Copia	32059690	32060133	TE_homo_4838	Barthea07775.t1	CDS	32052839	32052897	6793	downstream
chr01	LTR/Copia	32060132	32062053	TE_homo_4839	Barthea07776.t1	CDS	32068188	32068282	6135	upstream
chr01	LTR/Copia	32062067	32062437	TE_homo_4840	Barthea07776.t1	CDS	32068188	32068282	5751	upstream
chr01	LTR/Copia	32062434	32062729	TE_homo_4841	Barthea07776.t1	CDS	32068188	32068282	5459	upstream
chr01	LTR/Copia	32063369	32067868	repeat_region_17	Barthea07776.t1	CDS	32068188	32068282	320	upstream
chr01	LTR/Copia	32099474	32100446	TE_homo_4875	Barthea07778.t1	CDS	32100901	32101180	455	upstream
chr01	LTR/Copia	32111984	32112074	TE_homo_4885	Barthea07778.t1	CDS	32101987	32102042	9942	downstream
chr01	LTR/Copia	32112422	32112774	TE_homo_4886	Barthea07778.t1	CDS	32101987	32102042	10380	downstream
chr01	LTR/Copia	32140211	32140847	TE_homo_4901	Barthea07780.t1	CDS	32139506	32139710	501	downstream
chr01	LTR/Copia	32156932	32157069	TE_homo_4918	Barthea07782.t1	CDS	32147076	32148011	8921	downstream
chr01	LTR/Copia	32283292	32284285	TE_homo_4977	Barthea07800.t1	CDS	32284535	32284540	250	upstream
chr01	LTR/Copia	32366036	32366478	TE_homo_5016	Barthea07816.t1	CDS	32365475	32365704	332	downstream
chr01	LTR/Copia	32427088	32427235	TE_homo_5039	Barthea07827.t1	CDS	32435135	32435367	7900	upstream
chr01	LTR/Copia	32427386	32430185	TE_homo_5040	Barthea07827.t1	CDS	32435135	32435367	4950	upstream
chr01	LTR/Copia	32430238	32430478	TE_homo_5041	Barthea07827.t1	CDS	32435135	32435367	4657	upstream
chr01	LTR/Copia	32430647	32431237	TE_homo_5042	Barthea07827.t1	CDS	32435135	32435367	3898	upstream
chr01	LTR/Copia	32431253	32431400	TE_homo_5043	Barthea07827.t1	CDS	32435135	32435367	3735	upstream
chr01	LTR/Copia	32475551	32475981	TE_homo_5067	Barthea07832.t1	CDS	32474254	32474631	920	downstream
chr01	LTR/Copia	32476135	32476339	TE_homo_5068	Barthea07832.t1	CDS	32474254	32474631	1504	downstream
chr01	LTR/Copia	32476340	32477168	TE_homo_5069	Barthea07833.t1	CDS	32478181	32478633	1013	upstream
chr02	LTR/Copia	26778	26928	TE_homo_5386	Barthea08280.t1	CDS	26356	26727	51	downstream
chr02	LTR/Copia	26942	27531	TE_homo_5387	Barthea08280.t1	CDS	26356	26727	215	downstream
chr02	LTR/Copia	27701	27932	TE_homo_5388	Barthea08280.t1	CDS	26356	26727	974	downstream
chr02	LTR/Copia	27985	29248	TE_homo_5389	Barthea08280.t1	CDS	26356	26727	1258	downstream
chr02	LTR/Copia	29231	30788	TE_homo_5390	Barthea08280.t1	CDS	26356	26727	2504	downstream
chr02	LTR/Copia	196440	198466	TE_homo_5415	Barthea08325.t1	CDS	194989	195976	464	downstream
chr02	LTR/Copia	198467	198697	TE_homo_5416	Barthea08326.t1	CDS	199870	200046	1173	upstream
chr02	LTR/Copia	198745	199060	TE_homo_5417	Barthea08326.t1	CDS	199870	200046	810	upstream
chr02	LTR/Copia	199381	199643	TE_homo_5418	Barthea08326.t1	CDS	199870	200046	227	upstream
chr02	LTR/Copia	742286	742403	TE_homo_5510	Barthea08436.t1	CDS	740699	740777	1509	downstream
chr02	LTR/Copia	742429	742869	TE_homo_5511	Barthea08436.t1	CDS	740699	740777	1652	downstream
chr02	LTR/Copia	742905	743057	TE_homo_5512	Barthea08436.t1	CDS	740699	740777	2128	downstream
chr02	LTR/Copia	743076	743279	TE_homo_5513	Barthea08436.t1	CDS	740699	740777	2299	downstream
chr02	LTR/Copia	743325	743530	TE_homo_5514	Barthea08436.t1	CDS	740699	740777	2548	downstream
chr02	LTR/Copia	743635	743897	TE_homo_5515	Barthea08436.t1	CDS	740699	740777	2858	downstream
chr02	LTR/Copia	744336	744995	TE_homo_5516	Barthea08436.t1	CDS	740699	740777	3559	downstream
chr02	LTR/Copia	745113	745232	TE_homo_5517	Barthea08436.t1	CDS	740699	740777	4336	downstream
chr02	LTR/Copia	954327	958871	repeat_region_21	Barthea08488.t1	CDS	953779	953798	529	downstream
chr02	LTR/Copia	1116324	1117097	TE_homo_5601	Barthea08520.t1	CDS	1113810	1114148	2176	downstream
chr02	LTR/Copia	1254332	1254469	TE_homo_5646	Barthea08543.t1	CDS	1253939	1253978	354	downstream
chr02	LTR/Copia	1254502	1255187	TE_homo_5647	Barthea08543.t1	CDS	1253939	1253978	524	downstream
chr02	LTR/Copia	1255183	1255404	TE_homo_5648	Barthea08543.t1	CDS	1253939	1253978	1205	downstream
chr02	LTR/Copia	1277068	1277186	TE_homo_5652	Barthea08547.t1	CDS	1270336	1270416	6652	downstream
chr02	LTR/Copia	1323126	1323410	TE_homo_5693	Barthea08553.t1	CDS	1327296	1327550	3886	upstream
chr02	LTR/Copia	1323452	1324044	TE_homo_5694	Barthea08553.t1	CDS	1327296	1327550	3252	upstream
chr02	LTR/Copia	1324121	1324312	TE_homo_5696	Barthea08553.t1	CDS	1327296	1327550	2984	upstream
chr02	LTR/Copia	1324313	1324913	TE_homo_5697	Barthea08553.t1	CDS	1327296	1327550	2383	upstream
chr02	LTR/Copia	1383475	1387233	TE_homo_5745	Barthea08562.t1	CDS	1388172	1388813	939	upstream
chr02	LTR/Copia	1387497	1387720	TE_homo_5746	Barthea08562.t1	CDS	1388172	1388813	452	upstream
chr02	LTR/Copia	1570182	1570286	TE_homo_5846	Barthea08590.t1	CDS	1572556	1573318	2270	upstream
chr02	LTR/Copia	1570480	1571464	TE_homo_5847	Barthea08590.t1	CDS	1572556	1573318	1092	upstream
chr02	LTR/Copia	1788899	1789138	TE_homo_6017	Barthea08606.t1	CDS	1802167	1802220	13029	upstream
chr02	LTR/Copia	1789139	1789410	TE_homo_6018	Barthea08606.t1	CDS	1802167	1802220	12757	upstream
chr02	LTR/Copia	1789482	1789639	TE_homo_6019	Barthea08606.t1	CDS	1802167	1802220	12528	upstream
chr02	LTR/Copia	1789653	1789782	TE_homo_6020	Barthea08606.t1	CDS	1802167	1802220	12385	upstream
chr02	LTR/Copia	1790324	1790588	TE_homo_6023	Barthea08606.t1	CDS	1802167	1802220	11579	upstream
chr02	LTR/Copia	1792058	1792364	TE_homo_6025	Barthea08606.t1	CDS	1802167	1802220	9803	upstream
chr02	LTR/Copia	1792366	1793377	TE_homo_6026	Barthea08606.t1	CDS	1802167	1802220	8790	upstream
chr02	LTR/Copia	1793442	1793550	TE_homo_6027	Barthea08606.t1	CDS	1802167	1802220	8617	upstream
chr02	LTR/Copia	1794671	1795567	TE_homo_6029	Barthea08606.t1	CDS	1802167	1802220	6600	upstream
chr02	LTR/Copia	1796386	1796691	TE_homo_6031	Barthea08606.t1	CDS	1802167	1802220	5476	upstream
chr02	LTR/Copia	1851407	1852156	TE_homo_6062	Barthea08612.t1	CDS	1845794	1846256	5151	downstream
chr02	LTR/Copia	1866635	1866849	TE_homo_6064	Barthea08613.t1	CDS	1864706	1865242	1393	downstream
chr02	LTR/Copia	1889315	1889939	TE_homo_6071	Barthea08615.t1	CDS	1888290	1888460	855	downstream
chr02	LTR/Copia	1937544	1938007	TE_homo_6089	Barthea08620.t1	CDS	1940659	1941189	2652	upstream
chr02	LTR/Copia	2009512	2009707	TE_homo_6141	Barthea08627.t1	CDS	2007958	2008425	1087	downstream
chr02	LTR/Copia	2037331	2037493	TE_homo_6155	Barthea08630.t1	CDS	2033047	2033259	4072	downstream
chr02	LTR/Copia	2042298	2042493	TE_homo_6158	Barthea08631.t1	CDS	2044185	2044791	1692	upstream
chr02	LTR/Copia	2058843	2059055	TE_homo_6178	Barthea08632.t1	CDS	2064235	2066082	5180	upstream
chr02	LTR/Copia	2095448	2095776	TE_homo_6183	Barthea08641.t1	CDS	2093674	2094156	1292	downstream
chr02	LTR/Copia	2104899	2104984	TE_homo_6194	Barthea08643.t1	CDS	2107191	2107354	2207	upstream
chr02	LTR/Copia	2104985	2106408	TE_homo_6195	Barthea08643.t1	CDS	2107191	2107354	783	upstream
chr02	LTR/Copia	2106415	2106501	TE_homo_6196	Barthea08643.t1	CDS	2107191	2107354	690	upstream
chr02	LTR/Copia	2106533	2106852	TE_homo_6197	Barthea08643.t1	CDS	2107191	2107354	339	upstream
chr02	LTR/Copia	2106991	2107141	TE_homo_6198	Barthea08643.t1	CDS	2107191	2107354	50	upstream
chr02	LTR/Copia	2229166	2229558	TE_homo_6258	Barthea08651.t1	CDS	2234139	2234150	4581	upstream
chr02	LTR/Copia	2275618	2275771	TE_homo_6288	Barthea08655.t1	CDS	2274625	2274850	768	downstream
chr02	LTR/Copia	2275772	2276593	TE_homo_6289	Barthea08655.t1	CDS	2274625	2274850	922	downstream
chr02	LTR/Copia	2375728	2376553	TE_homo_6359	Barthea08663.t2	CDS	2367070	2367300	8428	downstream
chr02	LTR/Copia	2376554	2377586	TE_homo_6360	Barthea08663.t2	CDS	2367070	2367300	9254	downstream
chr02	LTR/Copia	2377587	2378724	TE_homo_6361	Barthea08663.t2	CDS	2367070	2367300	10287	downstream
chr02	LTR/Copia	2378729	2378856	TE_homo_6362	Barthea08663.t2	CDS	2367070	2367300	11429	downstream
chr02	LTR/Copia	2379023	2380252	TE_homo_6363	Barthea08663.t2	CDS	2367070	2367300	11723	downstream
chr02	LTR/Copia	2380261	2380615	TE_homo_6364	Barthea08663.t2	CDS	2367070	2367300	12961	downstream
chr02	LTR/Copia	2381644	2382485	TE_homo_6366	Barthea08663.t2	CDS	2367070	2367300	14344	downstream
chr02	LTR/Copia	2382482	2382598	TE_homo_6367	Barthea08663.t2	CDS	2367070	2367300	15182	downstream
chr02	LTR/Copia	2382599	2384926	TE_homo_6368	Barthea08663.t2	CDS	2367070	2367300	15299	downstream
chr02	LTR/Copia	2384927	2385790	TE_homo_6369	Barthea08663.t2	CDS	2367070	2367300	17627	downstream
chr02	LTR/Copia	2385791	2386411	TE_homo_6370	Barthea08663.t2	CDS	2367070	2367300	18491	downstream
chr02	LTR/Copia	2386432	2386836	TE_homo_6371	Barthea08663.t2	CDS	2367070	2367300	19132	downstream
chr02	LTR/Copia	2386838	2386960	TE_homo_6372	Barthea08663.t2	CDS	2367070	2367300	19538	downstream
chr02	LTR/Copia	2586534	2587398	TE_homo_6514	Barthea08679.t1	CDS	2595264	2595514	7866	upstream
chr02	LTR/Copia	2587399	2588390	TE_homo_6515	Barthea08679.t1	CDS	2595264	2595514	6874	upstream
chr02	LTR/Copia	2946817	2947816	TE_homo_6846	Barthea08695.t1	CDS	2946599	2946799	18	downstream
chr02	LTR/Copia	2948034	2948309	TE_homo_6847	Barthea08695.t1	CDS	2946599	2946799	1235	downstream
chr02	LTR/Copia	2978920	2979035	TE_homo_6876	Barthea08696.t1	CDS	2980039	2980470	1004	upstream
chr02	LTR/Copia	3049899	3050288	TE_homo_6942	Barthea08700.t1	CDS	3051564	3051769	1276	upstream
chr02	LTR/Copia	3127528	3127859	TE_homo_7034	Barthea08701.t1	CDS	3103078	3103503	24025	downstream
chr02	LTR/Copia	3300086	3300513	TE_homo_7122	Barthea08721.t1	CDS	3301256	3301396	743	upstream
chr02	LTR/Copia	3517864	3518092	TE_homo_7216	Barthea08744.t1	CDS	3515356	3515614	2250	downstream
chr02	LTR/Copia	3635155	3635403	TE_homo_7277	Barthea08756.t1	CDS	3632941	3633234	1921	downstream
chr02	LTR/Copia	3664222	3664631	TE_homo_7291	Barthea08757.t1	CDS	3659702	3659809	4413	downstream
chr02	LTR/Copia	3664664	3664819	TE_homo_7292	Barthea08757.t1	CDS	3659702	3659809	4855	downstream
chr02	LTR/Copia	3870377	3870615	TE_homo_7348	Barthea08787.t1	CDS	3873359	3874584	2744	upstream
chr02	LTR/Copia	3870623	3871656	TE_homo_7349	Barthea08787.t1	CDS	3873359	3874584	1703	upstream
chr02	LTR/Copia	3871653	3872710	TE_homo_7350	Barthea08787.t1	CDS	3873359	3874584	649	upstream
chr02	LTR/Copia	3872711	3872943	TE_homo_7351	Barthea08787.t1	CDS	3873359	3874584	416	upstream
chr02	LTR/Copia	3975060	3975296	TE_homo_7436	Barthea08795.t1	CDS	3968577	3968889	6171	downstream
chr02	LTR/Copia	3975341	3975777	TE_homo_7437	Barthea08795.t1	CDS	3968577	3968889	6452	downstream
chr02	LTR/Copia	3975783	3976014	TE_homo_7438	Barthea08796.t1	CDS	3982596	3984164	6582	upstream
chr02	LTR/Copia	3976022	3979780	TE_homo_7439	Barthea08796.t1	CDS	3982596	3984164	2816	upstream
chr02	LTR/Copia	3980097	3980367	TE_homo_7440	Barthea08796.t1	CDS	3982596	3984164	2229	upstream
chr02	LTR/Copia	3982011	3982150	TE_homo_7441	Barthea08796.t1	CDS	3982596	3984164	446	upstream
chr02	LTR/Copia	4005519	4005769	TE_homo_7457	Barthea08799.t1	CDS	4007597	4009168	1828	upstream
chr02	LTR/Copia	4005777	4006701	TE_homo_7458	Barthea08799.t1	CDS	4007597	4009168	896	upstream
chr02	LTR/Copia	4006701	4006943	TE_homo_7459	Barthea08799.t1	CDS	4007597	4009168	654	upstream
chr02	LTR/Copia	4006944	4007186	TE_homo_7460	Barthea08799.t1	CDS	4007597	4009168	411	upstream
chr02	LTR/Copia	4076437	4076819	TE_homo_7517	Barthea08807.t1	CDS	4077596	4077850	777	upstream
chr02	LTR/Copia	4077344	4077543	TE_homo_7518	Barthea08807.t1	CDS	4077596	4077850	53	upstream
chr02	LTR/Copia	4357720	4360936	TE_homo_7592	Barthea08870.t1	CDS	4362029	4362280	1093	upstream
chr02	LTR/Copia	4491833	4491988	TE_homo_7627	Barthea08893.t1	CDS	4505202	4505573	13214	upstream
chr02	LTR/Copia	4491980	4492277	TE_homo_7628	Barthea08893.t1	CDS	4505202	4505573	12925	upstream
chr02	LTR/Copia	4492277	4492366	TE_homo_7629	Barthea08893.t1	CDS	4505202	4505573	12836	upstream
chr02	LTR/Copia	4492367	4493164	TE_homo_7630	Barthea08893.t1	CDS	4505202	4505573	12038	upstream
chr02	LTR/Copia	4493524	4497246	TE_homo_7631	Barthea08893.t1	CDS	4505202	4505573	7956	upstream
chr02	LTR/Copia	4497247	4497492	TE_homo_7632	Barthea08893.t1	CDS	4505202	4505573	7710	upstream
chr02	LTR/Copia	4535397	4536817	TE_homo_7640	Barthea08896.t1	CDS	4535316	4535423	26	3-overlap
chr02	LTR/Copia	4628302	4628419	TE_homo_7662	Barthea08915.t1	CDS	4629750	4630067	1331	upstream
chr02	LTR/Copia	4704663	4704855	TE_homo_7683	Barthea08933.t1	CDS	4701422	4701901	2762	downstream
chr02	LTR/Copia	4767725	4769296	TE_homo_7691	Barthea08950.t1	CDS	4761902	4762327	5398	downstream
chr02	LTR/Copia	4769297	4769428	TE_homo_7692	Barthea08950.t1	CDS	4761902	4762327	6970	downstream
chr02	LTR/Copia	4769429	4769598	TE_homo_7693	Barthea08950.t1	CDS	4761902	4762327	7102	downstream
chr02	LTR/Copia	4769599	4774621	TE_homo_7694	Barthea08951.t1	CDS	4777679	4777816	3058	upstream
chr02	LTR/Copia	4774623	4776228	TE_homo_7695	Barthea08951.t1	CDS	4777679	4777816	1451	upstream
chr02	LTR/Copia	4780571	4780691	TE_homo_7696	Barthea08952.t1	CDS	4781929	4782051	1238	upstream
chr02	LTR/Copia	4925367	4925623	TE_homo_7749	Barthea08985.t1	CDS	4922858	4924111	1256	downstream
chr02	LTR/Copia	4926828	4927162	TE_homo_7751	Barthea08986.t1	CDS	4928282	4929535	1120	upstream
chr02	LTR/Copia	4933393	4933727	TE_homo_7757	Barthea08987.t1	CDS	4934596	4935849	869	upstream
chr02	LTR/Copia	4939655	4939999	TE_homo_7768	Barthea08988.t1	CDS	4938431	4938877	778	downstream
chr02	LTR/Copia	5677164	5677314	TE_homo_7860	Barthea09169.t1	CDS	5677581	5677717	267	upstream
chr02	LTR/Copia	6058409	6058579	TE_homo_7951	Barthea09255.t1	CDS	6062283	6062288	3704	upstream
chr02	LTR/Copia	6063750	6063888	TE_homo_7954	Barthea09256.t1	CDS	6064761	6064766	873	upstream
chr02	LTR/Copia	6103151	6103421	TE_homo_7972	Barthea09261.t1	CDS	6101844	6102314	837	downstream
chr02	LTR/Copia	6207267	6207553	TE_homo_8008	Barthea09278.t1	CDS	6199123	6199443	7824	downstream
chr02	LTR/Copia	6311295	6311645	TE_homo_8055	Barthea09291.t1	CDS	6312310	6312738	665	upstream
chr02	LTR/Copia	6341280	6341364	TE_homo_8064	Barthea09296.t1	CDS	6344282	6344710	2918	upstream
chr02	LTR/Copia	6341364	6342015	TE_homo_8065	Barthea09296.t1	CDS	6344282	6344710	2267	upstream
chr02	LTR/Copia	6342027	6342142	TE_homo_8066	Barthea09296.t1	CDS	6344282	6344710	2140	upstream
chr02	LTR/Copia	6342143	6342617	TE_homo_8067	Barthea09296.t1	CDS	6344282	6344710	1665	upstream
chr02	LTR/Copia	6358476	6358731	TE_homo_8074	Barthea09299.t1	CDS	6359024	6360196	293	upstream
chr02	LTR/Copia	6367466	6367744	TE_homo_8085	Barthea09302.t1	CDS	6368718	6368909	974	upstream
chr02	LTR/Copia	6369776	6369926	TE_homo_8086	Barthea09302.t1	CDS	6369600	6369664	112	downstream
chr02	LTR/Copia	6370038	6370227	TE_homo_8087	Barthea09302.t1	CDS	6369600	6369664	374	downstream
chr02	LTR/Copia	6370281	6371206	TE_homo_8088	Barthea09302.t1	CDS	6369600	6369664	617	downstream
chr02	LTR/Copia	6371270	6371459	TE_homo_8089	Barthea09302.t1	CDS	6369600	6369664	1606	downstream
chr02	LTR/Copia	6572249	6572699	TE_homo_8176	Barthea09330.t1	CDS	6563000	6563010	9239	downstream
chr02	LTR/Copia	6572682	6573047	TE_homo_8177	Barthea09330.t1	CDS	6563000	6563010	9672	downstream
chr02	LTR/Copia	6884431	6885036	TE_homo_8274	Barthea09392.t1	CDS	6905814	6905936	20778	upstream
chr02	LTR/Copia	6912673	6912904	TE_homo_8282	Barthea09393.t1	CDS	6911915	6911993	680	downstream
chr02	LTR/Copia	6917124	6918163	TE_homo_8283	Barthea09393.t1	CDS	6911915	6911993	5131	downstream
chr02	LTR/Copia	6918346	6918632	TE_homo_8284	Barthea09393.t1	CDS	6911915	6911993	6353	downstream
chr02	LTR/Copia	7050254	7050451	TE_homo_8294	Barthea09424.t1	CDS	7049384	7049672	582	downstream
chr02	LTR/Copia	7321259	7321603	TE_homo_8358	Barthea09489.t1	CDS	7321965	7322111	362	upstream
chr02	LTR/Copia	7463118	7463386	TE_homo_8392	Barthea09524.t1	CDS	7464285	7464584	899	upstream
chr02	LTR/Copia	7463387	7464209	TE_homo_8393	Barthea09524.t1	CDS	7464285	7464584	76	upstream
chr02	LTR/Copia	7464581	7468321	TE_homo_8394	Barthea09524.t1	CDS	7464285	7464584	3	3-overlap
chr02	LTR/Copia	7468322	7468613	TE_homo_8395	Barthea09525.t1	CDS	7471182	7471670	2569	upstream
chr02	LTR/Copia	7699208	7699363	TE_homo_8416	Barthea09573.t1	CDS	7700430	7700801	1067	upstream
chr02	LTR/Copia	8051454	8051929	TE_homo_8645	Barthea09626.t1	CDS	8053390	8053893	1461	upstream
chr02	LTR/Copia	8051981	8053121	TE_homo_8646	Barthea09626.t1	CDS	8053390	8053893	269	upstream
chr02	LTR/Copia	8055224	8055714	TE_homo_8647	Barthea09626.t1	CDS	8053390	8053893	1331	downstream
chr02	LTR/Copia	8055899	8056119	TE_homo_8648	Barthea09626.t1	CDS	8053390	8053893	2006	downstream
chr02	LTR/Copia	8198582	8198724	TE_homo_8688	Barthea09656.t1	CDS	8197630	8197884	698	downstream
chr02	LTR/Copia	8198897	8200304	TE_homo_8689	Barthea09656.t1	CDS	8197630	8197884	1013	downstream
chr02	LTR/Copia	8200305	8200390	TE_homo_8690	Barthea09656.t1	CDS	8197630	8197884	2421	downstream
chr02	LTR/Copia	8200391	8201585	TE_homo_8691	Barthea09656.t1	CDS	8197630	8197884	2507	downstream
chr02	LTR/Copia	8201638	8201878	TE_homo_8692	Barthea09656.t1	CDS	8197630	8197884	3754	downstream
chr02	LTR/Copia	8202045	8202604	TE_homo_8693	Barthea09656.t1	CDS	8197630	8197884	4161	downstream
chr02	LTR/Copia	8202622	8202740	TE_homo_8694	Barthea09656.t1	CDS	8197630	8197884	4738	downstream
chr02	LTR/Copia	8274109	8275759	TE_homo_8713	Barthea09669.t1	CDS	8275825	8276071	66	upstream
chr02	LTR/Copia	8642193	8642343	TE_homo_8761	Barthea09771.t1	CDS	8644610	8644797	2267	upstream
chr02	LTR/Copia	9184753	9185004	TE_homo_8844	Barthea09925.t1	CDS	9184316	9184390	363	downstream
chr02	LTR/Copia	9517580	9518575	TE_homo_8934	Barthea10003.t1	CDS	9517004	9517288	292	downstream
chr02	LTR/Copia	9735998	9736110	TE_homo_9005	Barthea10053.t1	CDS	9737667	9737876	1557	upstream
chr02	LTR/Copia	9808155	9808499	TE_homo_9020	Barthea10065.t1	CDS	9810312	9810623	1813	upstream
chr02	LTR/Copia	9867227	9867586	TE_homo_9037	Barthea10079.t1	CDS	9872267	9872659	4681	upstream
chr02	LTR/Copia	9868204	9868406	TE_homo_9039	Barthea10079.t1	CDS	9872267	9872659	3861	upstream
chr02	LTR/Copia	9871180	9871384	TE_homo_9041	Barthea10079.t1	CDS	9872267	9872659	883	upstream
chr02	LTR/Copia	9922522	9923299	TE_homo_9064	Barthea10083.t1	CDS	9925276	9925279	1977	upstream
chr02	LTR/Copia	10040183	10040545	TE_homo_9175	Barthea10099.t1	CDS	10045488	10045977	4943	upstream
chr02	LTR/Copia	10049812	10050671	TE_homo_9178	Barthea10099.t1	CDS	10049772	10049798	14	downstream
chr02	LTR/Copia	10050672	10051738	TE_homo_9179	Barthea10099.t1	CDS	10049772	10049798	874	downstream
chr02	LTR/Copia	10052271	10052618	TE_homo_9180	Barthea10099.t1	CDS	10049772	10049798	2473	downstream
chr02	LTR/Copia	10181197	10181335	TE_homo_9255	Barthea10127.t1	CDS	10181405	10181692	70	upstream
chr02	LTR/Copia	10423025	10423870	TE_homo_9370	Barthea10171.t1	CDS	10434387	10434884	10517	upstream
chr02	LTR/Copia	10440645	10440797	TE_homo_9386	Barthea10171.t1	CDS	10434387	10434884	5761	downstream
chr02	LTR/Copia	10476644	10477677	TE_homo_9414	Barthea10173.t1	CDS	10488982	10489509	11305	upstream
chr02	LTR/Copia	10477678	10478538	TE_homo_9415	Barthea10173.t1	CDS	10488982	10489509	10444	upstream
chr02	LTR/Copia	10488004	10488291	TE_homo_9428	Barthea10173.t1	CDS	10488982	10489509	691	upstream
chr02	LTR/Copia	10488412	10488568	TE_homo_9429	Barthea10173.t1	CDS	10488982	10489509	414	upstream
chr02	LTR/Copia	10542112	10542780	TE_homo_9458	Barthea10177.t1	CDS	10539667	10539902	2210	downstream
chr02	LTR/Copia	10598127	10602817	repeat_region_37	Barthea10185.t1	CDS	10597606	10598126	1	downstream
chr02	LTR/Copia	10741512	10742296	TE_homo_9533	Barthea10209.t1	CDS	10738365	10738808	2704	downstream
chr02	LTR/Copia	10755844	10756075	TE_homo_9546	Barthea10209.t1	CDS	10738365	10738808	17036	downstream
chr02	LTR/Copia	10761413	10761820	TE_homo_9550	Barthea10209.t1	CDS	10738365	10738808	22605	downstream
chr02	LTR/Copia	10762264	10762571	TE_homo_9553	Barthea10209.t1	CDS	10738365	10738808	23456	downstream
chr02	LTR/Copia	10765911	10766085	TE_homo_9558	Barthea10209.t1	CDS	10738365	10738808	27103	downstream
chr02	LTR/Copia	10770817	10771148	TE_homo_9568	Barthea10209.t1	CDS	10738365	10738808	32009	downstream
chr02	LTR/Copia	10771909	10772144	TE_homo_9572	Barthea10209.t1	CDS	10738365	10738808	33101	downstream
chr02	LTR/Copia	10778886	10779289	TE_homo_9581	Barthea10210.t1	CDS	10810858	10811115	31569	upstream
chr02	LTR/Copia	10780032	10780389	TE_homo_9585	Barthea10210.t1	CDS	10810858	10811115	30469	upstream
chr02	LTR/Copia	10781008	10781240	TE_homo_9589	Barthea10210.t1	CDS	10810858	10811115	29618	upstream
chr02	LTR/Copia	10794650	10794920	TE_homo_9597	Barthea10210.t1	CDS	10810858	10811115	15938	upstream
chr02	LTR/Copia	10799059	10799719	TE_homo_9600	Barthea10210.t1	CDS	10810858	10811115	11139	upstream
chr02	LTR/Copia	10800661	10800890	TE_homo_9602	Barthea10210.t1	CDS	10810858	10811115	9968	upstream
chr02	LTR/Copia	10801143	10802126	TE_homo_9603	Barthea10210.t1	CDS	10810858	10811115	8732	upstream
chr02	LTR/Copia	10802127	10805050	TE_homo_9604	Barthea10210.t1	CDS	10810858	10811115	5808	upstream
chr02	LTR/Copia	10805051	10805217	TE_homo_9605	Barthea10210.t1	CDS	10810858	10811115	5641	upstream
chr02	LTR/Copia	10805266	10805795	TE_homo_9606	Barthea10210.t1	CDS	10810858	10811115	5063	upstream
chr02	LTR/Copia	10806174	10806277	TE_homo_9607	Barthea10210.t1	CDS	10810858	10811115	4581	upstream
chr02	LTR/Copia	10806484	10807505	TE_homo_9608	Barthea10210.t1	CDS	10810858	10811115	3353	upstream
chr02	LTR/Copia	10811780	10812812	TE_homo_9611	Barthea10210.t1	CDS	10810858	10811115	665	downstream
chr02	LTR/Copia	10813039	10813369	TE_homo_9612	Barthea10210.t1	CDS	10810858	10811115	1924	downstream
chr02	LTR/Copia	10830913	10831671	TE_homo_9630	Barthea10210.t1	CDS	10810858	10811115	19798	downstream
chr02	LTR/Copia	10831669	10832406	TE_homo_9631	Barthea10210.t1	CDS	10810858	10811115	20554	downstream
chr02	LTR/Copia	10840083	10840815	TE_homo_9639	Barthea10210.t1	CDS	10810858	10811115	28968	downstream
chr02	LTR/Copia	10841120	10841420	TE_homo_9640	Barthea10210.t1	CDS	10810858	10811115	30005	downstream
chr02	LTR/Copia	10853190	10853277	TE_homo_9655	Barthea10211.t1	CDS	10875237	10875256	21960	upstream
chr02	LTR/Copia	10855070	10855204	TE_homo_9656	Barthea10211.t1	CDS	10875237	10875256	20033	upstream
chr02	LTR/Copia	10855198	10855327	TE_homo_9657	Barthea10211.t1	CDS	10875237	10875256	19910	upstream
chr02	LTR/Copia	10855744	10857294	TE_homo_9658	Barthea10211.t1	CDS	10875237	10875256	17943	upstream
chr02	LTR/Copia	10857297	10857843	TE_homo_9659	Barthea10211.t1	CDS	10875237	10875256	17394	upstream
chr02	LTR/Copia	10857826	10860393	TE_homo_9660	Barthea10211.t1	CDS	10875237	10875256	14844	upstream
chr02	LTR/Copia	10860394	10861151	TE_homo_9661	Barthea10211.t1	CDS	10875237	10875256	14086	upstream
chr02	LTR/Copia	10861149	10861887	TE_homo_9662	Barthea10211.t1	CDS	10875237	10875256	13350	upstream
chr02	LTR/Copia	10868606	10869552	TE_homo_9668	Barthea10211.t1	CDS	10875237	10875256	5685	upstream
chr02	LTR/Copia	10869818	10870084	TE_homo_9669	Barthea10211.t1	CDS	10875237	10875256	5153	upstream
chr02	LTR/Copia	10887064	10887824	TE_homo_9680	Barthea10211.t1	CDS	10875590	10875989	11075	downstream
chr02	LTR/Copia	10887820	10888533	TE_homo_9681	Barthea10211.t1	CDS	10875590	10875989	11831	downstream
chr02	LTR/Copia	10889042	10893396	TE_homo_9682	Barthea10211.t1	CDS	10875590	10875989	13053	downstream
chr02	LTR/Copia	10893397	10893567	TE_homo_9683	Barthea10211.t1	CDS	10875590	10875989	17408	downstream
chr02	LTR/Copia	10893568	10893699	TE_homo_9684	Barthea10211.t1	CDS	10875590	10875989	17579	downstream
chr02	LTR/Copia	10893700	10894323	TE_homo_9685	Barthea10211.t1	CDS	10875590	10875989	17711	downstream
chr02	LTR/Copia	10901077	10902088	TE_homo_9694	Barthea10212.t1	CDS	10926569	10926599	24481	upstream
chr02	LTR/Copia	10902081	10902237	TE_homo_9695	Barthea10212.t1	CDS	10926569	10926599	24332	upstream
chr02	LTR/Copia	11206526	11206857	TE_homo_9881	Barthea10255.t1	CDS	11220300	11220992	13443	upstream
chr02	LTR/Copia	11206848	11207613	TE_homo_9882	Barthea10255.t1	CDS	11220300	11220992	12687	upstream
chr02	LTR/Copia	11207673	11210976	TE_homo_9883	Barthea10255.t1	CDS	11220300	11220992	9324	upstream
chr02	LTR/Copia	11211483	11213237	TE_homo_9884	Barthea10255.t1	CDS	11220300	11220992	7063	upstream
chr02	LTR/Copia	11233761	11234096	TE_homo_9899	Barthea10257.t1	CDS	11227463	11227810	5951	downstream
chr02	LTR/Copia	11234402	11234635	TE_homo_9901	Barthea10257.t1	CDS	11227463	11227810	6592	downstream
chr02	LTR/Copia	11234630	11234821	TE_homo_9902	Barthea10257.t1	CDS	11227463	11227810	6820	downstream
chr02	LTR/Copia	11244282	11245048	TE_homo_9912	Barthea10257.t1	CDS	11227463	11227810	16472	downstream
chr02	LTR/Copia	11245045	11245796	TE_homo_9913	Barthea10257.t1	CDS	11227463	11227810	17235	downstream
chr02	LTR/Copia	11256968	11257318	TE_homo_9924	Barthea10258.t1	CDS	11277105	11277518	19787	upstream
chr02	LTR/Copia	11257749	11258236	TE_homo_9927	Barthea10258.t1	CDS	11277105	11277518	18869	upstream
chr02	LTR/Copia	11281903	11282256	TE_homo_9945	Barthea10258.t1	CDS	11277105	11277518	4385	downstream
chr02	LTR/Copia	11283024	11283284	TE_homo_9950	Barthea10258.t1	CDS	11277105	11277518	5506	downstream
chr02	LTR/Copia	11311068	11311173	TE_homo_9972	Barthea10259.t1	CDS	11329304	11329603	18131	upstream
chr02	LTR/Copia	11311175	11311556	TE_homo_9973	Barthea10259.t1	CDS	11329304	11329603	17748	upstream
chr02	LTR/Copia	11380463	11380568	TE_homo_10040	Barthea10261.t1	CDS	11396284	11397870	15716	upstream
chr02	LTR/Copia	11380570	11380951	TE_homo_10041	Barthea10261.t1	CDS	11396284	11397870	15333	upstream
chr02	LTR/Copia	11392937	11394074	TE_homo_10059	Barthea10261.t1	CDS	11396284	11397870	2210	upstream
chr02	LTR/Copia	11398884	11399098	TE_homo_10065	Barthea10261.t1	CDS	11396284	11397870	1014	downstream
chr02	LTR/Copia	11432937	11433030	TE_homo_10103	Barthea10264.t1	CDS	11420589	11422175	10762	downstream
chr02	LTR/Copia	11436376	11436752	TE_homo_10105	Barthea10264.t1	CDS	11420589	11422175	14201	downstream
chr02	LTR/Copia	11454081	11454173	TE_homo_10133	Barthea10265.t1	CDS	11484811	11486397	30638	upstream
chr02	LTR/Copia	11468166	11468246	TE_homo_10149	Barthea10265.t1	CDS	11484811	11486397	16565	upstream
chr02	LTR/Copia	11468655	11469036	TE_homo_10150	Barthea10265.t1	CDS	11484811	11486397	15775	upstream
chr02	LTR/Copia	11480928	11482064	TE_homo_10165	Barthea10265.t1	CDS	11484811	11486397	2747	upstream
chr02	LTR/Copia	11483427	11483575	TE_homo_10168	Barthea10265.t1	CDS	11484811	11486397	1236	upstream
chr02	LTR/Copia	11483576	11483677	TE_homo_10169	Barthea10265.t1	CDS	11484811	11486397	1134	upstream
chr02	LTR/Copia	11487428	11487678	TE_homo_10173	Barthea10265.t1	CDS	11484811	11486397	1031	downstream
chr02	LTR/Copia	11501298	11501383	TE_homo_10188	Barthea10265.t1	CDS	11484811	11486397	14901	downstream
chr02	LTR/Copia	11558868	11559185	TE_homo_10222	Barthea10270.t1	CDS	11555179	11555198	3670	downstream
chr02	LTR/Copia	11559470	11560507	TE_homo_10224	Barthea10270.t1	CDS	11555179	11555198	4272	downstream
chr02	LTR/Copia	11568216	11568944	TE_homo_10230	Barthea10270.t1	CDS	11555179	11555198	13018	downstream
chr02	LTR/Copia	11568942	11569699	TE_homo_10231	Barthea10270.t1	CDS	11555179	11555198	13744	downstream
chr02	LTR/Copia	11576055	11576249	TE_homo_10233	Barthea10271.t1	CDS	11591569	11591928	15320	upstream
chr02	LTR/Copia	11576625	11577625	TE_homo_10235	Barthea10271.t1	CDS	11591569	11591928	13944	upstream
chr02	LTR/Copia	11589438	11589734	TE_homo_10243	Barthea10271.t1	CDS	11591569	11591928	1835	upstream
chr02	LTR/Copia	11590029	11590988	TE_homo_10244	Barthea10271.t1	CDS	11591569	11591928	581	upstream
chr02	LTR/Copia	11662501	11662747	TE_homo_10326	Barthea10277.t1	CDS	11683895	11684137	21148	upstream
chr02	LTR/Copia	11700590	11700831	TE_homo_10358	Barthea10277.t1	CDS	11683895	11684137	16453	downstream
chr02	LTR/Copia	11701440	11701797	TE_homo_10362	Barthea10277.t1	CDS	11683895	11684137	17303	downstream
chr02	LTR/Copia	11702446	11702852	TE_homo_10367	Barthea10277.t1	CDS	11683895	11684137	18309	downstream
chr02	LTR/Copia	11776789	11777166	TE_homo_10434	Barthea10281.t1	CDS	11795685	11795997	18519	upstream
chr02	LTR/Copia	11777871	11778295	TE_homo_10438	Barthea10281.t1	CDS	11795685	11795997	17390	upstream
chr02	LTR/Copia	11782730	11783094	TE_homo_10451	Barthea10281.t1	CDS	11795685	11795997	12591	upstream
chr02	LTR/Copia	11783230	11783548	TE_homo_10453	Barthea10281.t1	CDS	11795685	11795997	12137	upstream
chr02	LTR/Copia	11783960	11784364	TE_homo_10455	Barthea10281.t1	CDS	11795685	11795997	11321	upstream
chr02	LTR/Copia	11784416	11784658	TE_homo_10456	Barthea10281.t1	CDS	11795685	11795997	11027	upstream
chr02	LTR/Copia	11812793	11814517	TE_homo_10472	Barthea10283.t1	CDS	11817053	11817502	2536	upstream
chr02	LTR/Copia	11814765	11814983	TE_homo_10474	Barthea10283.t1	CDS	11817053	11817502	2070	upstream
chr02	LTR/Copia	11860636	11861017	TE_homo_10516	Barthea10285.t1	CDS	11877979	11878896	16962	upstream
chr02	LTR/Copia	11872955	11873040	TE_homo_10533	Barthea10285.t1	CDS	11877979	11878896	4939	upstream
chr02	LTR/Copia	11873217	11874354	TE_homo_10534	Barthea10285.t1	CDS	11877979	11878896	3625	upstream
chr02	LTR/Copia	11875717	11875865	TE_homo_10537	Barthea10285.t1	CDS	11877979	11878896	2114	upstream
chr02	LTR/Copia	11875866	11875967	TE_homo_10538	Barthea10285.t1	CDS	11877979	11878896	2012	upstream
chr02	LTR/Copia	11875966	11876415	TE_homo_10539	Barthea10285.t1	CDS	11877979	11878896	1564	upstream
chr02	LTR/Copia	11879772	11879990	TE_homo_10543	Barthea10285.t1	CDS	11877979	11878896	876	downstream
chr02	LTR/Copia	11910696	11910780	TE_homo_10581	Barthea10287.t1	CDS	11928955	11930541	18175	upstream
chr02	LTR/Copia	11914108	11914489	TE_homo_10583	Barthea10287.t1	CDS	11928955	11930541	14466	upstream
chr02	LTR/Copia	11924951	11925036	TE_homo_10596	Barthea10287.t1	CDS	11928955	11930541	3919	upstream
chr02	LTR/Copia	11925213	11926285	TE_homo_10598	Barthea10287.t1	CDS	11928955	11930541	2670	upstream
chr02	LTR/Copia	11927431	11927567	TE_homo_10599	Barthea10287.t1	CDS	11928955	11930541	1388	upstream
chr02	LTR/Copia	11927568	11927669	TE_homo_10600	Barthea10287.t1	CDS	11928955	11930541	1286	upstream
chr02	LTR/Copia	11927668	11928111	TE_homo_10601	Barthea10287.t1	CDS	11928955	11930541	844	upstream
chr02	LTR/Copia	11940095	11940186	TE_homo_10617	Barthea10288.t1	CDS	11933700	11934050	6045	downstream
chr02	LTR/Copia	11945032	11945117	TE_homo_10621	Barthea10289.t1	CDS	11946356	11946715	1239	upstream
chr02	LTR/Copia	12131358	12133121	TE_homo_10804	Barthea10299.t1	CDS	12100080	12100456	30902	downstream
chr02	LTR/Copia	12134672	12135541	TE_homo_10807	Barthea10300.t1	CDS	12165356	12165511	29815	upstream
chr02	LTR/Copia	12135542	12136393	TE_homo_10808	Barthea10300.t1	CDS	12165356	12165511	28963	upstream
chr02	LTR/Copia	12136431	12136583	TE_homo_10809	Barthea10300.t1	CDS	12165356	12165511	28773	upstream
chr02	LTR/Copia	12307036	12307902	TE_homo_10908	Barthea10308.t1	CDS	12322042	12322470	14140	upstream
chr02	LTR/Copia	12307903	12308918	TE_homo_10909	Barthea10308.t1	CDS	12322042	12322470	13124	upstream
chr02	LTR/Copia	12318440	12318625	TE_homo_10914	Barthea10308.t1	CDS	12322042	12322470	3417	upstream
chr02	LTR/Copia	12335018	12335131	TE_homo_10935	Barthea10310.t1	CDS	12341106	12341858	5975	upstream
chr02	LTR/Copia	12437723	12442220	repeat_region_45	Barthea10321.t1	CDS	12436561	12436752	971	downstream
chr02	LTR/Copia	12503448	12503538	TE_homo_11042	Barthea10323.t1	CDS	12505867	12506172	2329	upstream
chr02	LTR/Copia	12506197	12506396	TE_homo_11046	Barthea10323.t1	CDS	12505867	12506172	25	downstream
chr02	LTR/Copia	12519147	12519406	TE_homo_11054	Barthea10324.t1	CDS	12530914	12531150	11508	upstream
chr02	LTR/Copia	12709794	12709953	TE_homo_11231	Barthea10335.t1	CDS	12708162	12708470	1324	downstream
chr02	LTR/Copia	12710065	12710205	TE_homo_11232	Barthea10335.t1	CDS	12708162	12708470	1595	downstream
chr02	LTR/Copia	12710186	12710394	TE_homo_11233	Barthea10335.t1	CDS	12708162	12708470	1716	downstream
chr02	LTR/Copia	12724044	12724187	TE_homo_11238	Barthea10336.t1	CDS	12718609	12718953	5091	downstream
chr02	LTR/Copia	12748865	12749112	TE_homo_11254	Barthea10337.t1	CDS	12748126	12748206	659	downstream
chr02	LTR/Copia	12750775	12750860	TE_homo_11258	Barthea10338.t1	CDS	12751618	12752032	758	upstream
chr02	LTR/Copia	12750975	12751240	TE_homo_11259	Barthea10338.t1	CDS	12751618	12752032	378	upstream
chr02	LTR/Copia	12762341	12762438	TE_homo_11272	Barthea10339.t1	CDS	12765220	12765481	2782	upstream
chr02	LTR/Copia	12769118	12769320	TE_homo_11281	Barthea10339.t1	CDS	12768502	12768690	428	downstream
chr02	LTR/Copia	12770161	12770399	TE_homo_11282	Barthea10339.t1	CDS	12768502	12768690	1471	downstream
chr02	LTR/Copia	12785639	12785981	TE_homo_11295	Barthea10340.t1	CDS	12800952	12800994	14971	upstream
chr02	LTR/Copia	12786028	12786120	TE_homo_11296	Barthea10340.t1	CDS	12800952	12800994	14832	upstream
chr02	LTR/Copia	12787341	12788084	TE_homo_11298	Barthea10340.t1	CDS	12800952	12800994	12868	upstream
chr02	LTR/Copia	12793441	12793787	TE_homo_11306	Barthea10340.t1	CDS	12800952	12800994	7165	upstream
chr02	LTR/Copia	12793834	12793926	TE_homo_11307	Barthea10340.t1	CDS	12800952	12800994	7026	upstream
chr02	LTR/Copia	12795150	12795892	TE_homo_11309	Barthea10340.t1	CDS	12800952	12800994	5060	upstream
chr02	LTR/Copia	12813142	12813386	TE_homo_11322	Barthea10344.t1	CDS	12814691	12814727	1305	upstream
chr02	LTR/Copia	12813486	12813632	TE_homo_11323	Barthea10344.t1	CDS	12814691	12814727	1059	upstream
chr02	LTR/Copia	12856415	12856570	TE_homo_11366	Barthea10349.t1	CDS	12869842	12870186	13272	upstream
chr02	LTR/Copia	12856682	12857224	TE_homo_11367	Barthea10349.t1	CDS	12869842	12870186	12618	upstream
chr02	LTR/Copia	12857584	12858469	TE_homo_11368	Barthea10349.t1	CDS	12869842	12870186	11373	upstream
chr02	LTR/Copia	12879271	12879518	TE_homo_11377	Barthea10350.t1	CDS	12878534	12878614	657	downstream
chr02	LTR/Copia	12897152	12897456	TE_homo_11393	Barthea10352.t1	CDS	12905456	12906045	8000	upstream
chr02	LTR/Copia	12918453	12918704	TE_homo_11409	Barthea10353.t1	CDS	12923716	12923982	5012	upstream
chr02	LTR/Copia	12919508	12920273	TE_homo_11411	Barthea10353.t1	CDS	12923716	12923982	3443	upstream
chr02	LTR/Copia	12920274	12920376	TE_homo_11412	Barthea10353.t1	CDS	12923716	12923982	3340	upstream
chr02	LTR/Copia	12920384	12920616	TE_homo_11413	Barthea10353.t1	CDS	12923716	12923982	3100	upstream
chr02	LTR/Copia	12937846	12938140	TE_homo_11439	Barthea10354.t1	CDS	12941990	12942836	3850	upstream
chr02	LTR/Copia	12944893	12945066	TE_homo_11447	Barthea10354.t1	CDS	12942935	12944076	817	downstream
chr02	LTR/Copia	12946502	12946699	TE_homo_11452	Barthea10355.t1	CDS	12947604	12947669	905	upstream
chr02	LTR/Copia	12946671	12946809	TE_homo_11453	Barthea10355.t1	CDS	12947604	12947669	795	upstream
chr02	LTR/Copia	12946966	12947226	TE_homo_11454	Barthea10355.t1	CDS	12947604	12947669	378	upstream
chr02	LTR/Copia	12969312	12969549	TE_homo_11464	Barthea10356.t1	CDS	12949968	12950453	18859	downstream
chr02	LTR/Copia	13022096	13022838	TE_homo_11544	Barthea10358.t1	CDS	13017995	13018330	3766	downstream
chr02	LTR/Copia	13024167	13024513	TE_homo_11546	Barthea10358.t1	CDS	13017995	13018330	5837	downstream
chr02	LTR/Copia	13038685	13038922	TE_homo_11558	Barthea10359.t1	CDS	13040201	13040377	1279	upstream
chr02	LTR/Copia	13297042	13297217	TE_homo_11781	Barthea10377.t1	CDS	13298890	13299192	1673	upstream
chr02	LTR/Copia	13390117	13393084	TE_homo_11874	Barthea10382.t1	CDS	13397817	13397990	4733	upstream
chr02	LTR/Copia	13420035	13421085	TE_homo_11893	Barthea10384.t1	CDS	13419313	13419348	687	downstream
chr02	LTR/Copia	13421086	13421733	TE_homo_11894	Barthea10384.t1	CDS	13419313	13419348	1738	downstream
chr02	LTR/Copia	13421740	13421896	TE_homo_11895	Barthea10384.t1	CDS	13419313	13419348	2392	downstream
chr02	LTR/Copia	13421929	13422620	TE_homo_11896	Barthea10384.t1	CDS	13419313	13419348	2581	downstream
chr02	LTR/Copia	13422616	13423177	TE_homo_11897	Barthea10384.t1	CDS	13419313	13419348	3268	downstream
chr02	LTR/Copia	13423184	13424744	TE_homo_11898	Barthea10384.t1	CDS	13419313	13419348	3836	downstream
chr02	LTR/Copia	13424743	13425357	TE_homo_11899	Barthea10385.t1	CDS	13430276	13430563	4919	upstream
chr02	LTR/Copia	13425490	13425833	TE_homo_11901	Barthea10385.t1	CDS	13430276	13430563	4443	upstream
chr02	LTR/Copia	13425933	13426784	TE_homo_11903	Barthea10385.t1	CDS	13430276	13430563	3492	upstream
chr02	LTR/Copia	13427244	13427411	TE_homo_11904	Barthea10385.t1	CDS	13430276	13430563	2865	upstream
chr02	LTR/Copia	13427716	13427799	TE_homo_11905	Barthea10385.t1	CDS	13430276	13430563	2477	upstream
chr02	LTR/Copia	13491384	13491753	TE_homo_11942	Barthea10397.t1	CDS	13493867	13493875	2114	upstream
chr02	LTR/Copia	13491751	13492017	TE_homo_11943	Barthea10397.t1	CDS	13493867	13493875	1850	upstream
chr02	LTR/Copia	13492118	13492726	TE_homo_11944	Barthea10397.t1	CDS	13493867	13493875	1141	upstream
chr02	LTR/Copia	13532730	13532853	TE_homo_11962	Barthea10402.t1	CDS	13530342	13530648	2082	downstream
chr02	LTR/Copia	13533072	13533203	TE_homo_11963	Barthea10402.t1	CDS	13530342	13530648	2424	downstream
chr02	LTR/Copia	13535117	13539765	repeat_region_47	Barthea10402.t1	CDS	13530342	13530648	4469	downstream
chr02	LTR/Copia	13665911	13666890	TE_homo_12078	Barthea10411.t1	CDS	13683163	13683490	16273	upstream
chr02	LTR/Copia	13667016	13668631	TE_homo_12079	Barthea10411.t1	CDS	13683163	13683490	14532	upstream
chr02	LTR/Copia	13668632	13669288	TE_homo_12080	Barthea10411.t1	CDS	13683163	13683490	13875	upstream
chr02	LTR/Copia	13669615	13670436	TE_homo_12082	Barthea10411.t1	CDS	13683163	13683490	12727	upstream
chr02	LTR/Copia	13734019	13734356	TE_homo_12167	Barthea10414.t1	CDS	13722567	13722974	11045	downstream
chr02	LTR/Copia	13741609	13742302	TE_homo_12176	Barthea10415.t1	CDS	13752114	13752566	9812	upstream
chr02	LTR/Copia	13742428	13744043	TE_homo_12177	Barthea10415.t1	CDS	13752114	13752566	8071	upstream
chr02	LTR/Copia	13744226	13744702	TE_homo_12178	Barthea10415.t1	CDS	13752114	13752566	7412	upstream
chr02	LTR/Copia	13745029	13745852	TE_homo_12180	Barthea10415.t1	CDS	13752114	13752566	6262	upstream
chr02	LTR/Copia	13771336	13771921	TE_homo_12191	Barthea10417.t1	CDS	13770016	13770390	946	downstream
chr02	LTR/Copia	13792439	13792542	TE_homo_12201	Barthea10421.t1	CDS	13791065	13791536	903	downstream
chr02	LTR/Copia	13792680	13793002	TE_homo_12202	Barthea10421.t1	CDS	13791065	13791536	1144	downstream
chr02	LTR/Copia	13792998	13793429	TE_homo_12203	Barthea10421.t1	CDS	13791065	13791536	1462	downstream
chr02	LTR/Copia	13793519	13793889	TE_homo_12204	Barthea10421.t1	CDS	13791065	13791536	1983	downstream
chr02	LTR/Copia	13799053	13799154	TE_homo_12209	Barthea10421.t1	CDS	13791065	13791536	7517	downstream
chr02	LTR/Copia	13799275	13799732	TE_homo_12210	Barthea10421.t1	CDS	13791065	13791536	7739	downstream
chr02	LTR/Copia	13807286	13807456	TE_homo_12214	Barthea10421.t1	CDS	13791065	13791536	15750	downstream
chr02	LTR/Copia	13863365	13864098	TE_homo_12252	Barthea10424.t1	CDS	13860481	13860624	2741	downstream
chr02	LTR/Copia	13866997	13867700	TE_homo_12254	Barthea10424.t1	CDS	13860481	13860624	6373	downstream
chr02	LTR/Copia	13867702	13867829	TE_homo_12255	Barthea10425.t1	CDS	13867229	13867684	18	downstream
chr02	LTR/Copia	13867901	13868744	TE_homo_12256	Barthea10425.t1	CDS	13867229	13867684	217	downstream
chr02	LTR/Copia	13868745	13871042	TE_homo_12257	Barthea10425.t1	CDS	13867229	13867684	1061	downstream
chr02	LTR/Copia	13871043	13871160	TE_homo_12258	Barthea10425.t1	CDS	13867229	13867684	3359	downstream
chr02	LTR/Copia	13871157	13871963	TE_homo_12259	Barthea10425.t1	CDS	13867229	13867684	3473	downstream
chr02	LTR/Copia	13873026	13873393	TE_homo_12261	Barthea10425.t1	CDS	13867229	13867684	5342	downstream
chr02	LTR/Copia	13873498	13873641	TE_homo_12262	Barthea10425.t1	CDS	13867229	13867684	5814	downstream
chr02	LTR/Copia	13873642	13874482	TE_homo_12263	Barthea10425.t1	CDS	13867229	13867684	5958	downstream
chr02	LTR/Copia	13874485	13874657	TE_homo_12264	Barthea10425.t1	CDS	13867229	13867684	6801	downstream
chr02	LTR/Copia	13894442	13895064	TE_homo_12282	Barthea10426.t1	CDS	13888478	13888621	5821	downstream
chr02	LTR/Copia	13898256	13899005	TE_homo_12287	Barthea10427.t1	CDS	13908327	13908452	9322	upstream
chr02	LTR/Copia	13900854	13901021	TE_homo_12289	Barthea10427.t1	CDS	13908327	13908452	7306	upstream
chr02	LTR/Copia	13901022	13901106	TE_homo_12290	Barthea10427.t1	CDS	13908327	13908452	7221	upstream
chr02	LTR/Copia	13901108	13901729	TE_homo_12291	Barthea10427.t1	CDS	13908327	13908452	6598	upstream
chr02	LTR/Copia	13907736	13907859	TE_homo_12294	Barthea10427.t1	CDS	13908327	13908452	468	upstream
chr02	LTR/Copia	13910810	13910953	TE_homo_12296	Barthea10427.t1	CDS	13909434	13909577	1233	downstream
chr02	LTR/Copia	13912396	13913144	TE_homo_12300	Barthea10427.t1	CDS	13909434	13909577	2819	downstream
chr02	LTR/Copia	13916021	13916192	TE_homo_12302	Barthea10427.t1	CDS	13909434	13909577	6444	downstream
chr02	LTR/Copia	13916196	13916277	TE_homo_12303	Barthea10427.t1	CDS	13909434	13909577	6619	downstream
chr02	LTR/Copia	13956528	13956795	TE_homo_12329	Barthea10430.t1	CDS	13960567	13961715	3772	upstream
chr02	LTR/Copia	13957322	13958753	TE_homo_12330	Barthea10430.t1	CDS	13960567	13961715	1814	upstream
chr02	LTR/Copia	13969203	13970566	TE_homo_12341	Barthea10430.t1	CDS	13961803	13962222	6981	downstream
chr02	LTR/Copia	13970562	13970876	TE_homo_12342	Barthea10430.t1	CDS	13961803	13962222	8340	downstream
chr02	LTR/Copia	13970877	13970993	TE_homo_12343	Barthea10430.t1	CDS	13961803	13962222	8655	downstream
chr02	LTR/Copia	13971304	13971466	TE_homo_12345	Barthea10430.t1	CDS	13961803	13962222	9082	downstream
chr02	LTR/Copia	13971682	13972030	TE_homo_12346	Barthea10430.t1	CDS	13961803	13962222	9460	downstream
chr02	LTR/Copia	14048365	14048798	TE_homo_12389	Barthea10438.t1	CDS	14037858	14039006	9359	downstream
chr02	LTR/Copia	14049301	14049471	TE_homo_12390	Barthea10438.t1	CDS	14037858	14039006	10295	downstream
chr02	LTR/Copia	14049621	14049795	TE_homo_12391	Barthea10438.t1	CDS	14037858	14039006	10615	downstream
chr02	LTR/Copia	14049932	14050136	TE_homo_12392	Barthea10438.t1	CDS	14037858	14039006	10926	downstream
chr02	LTR/Copia	14051201	14051284	TE_homo_12394	Barthea10439.t1	CDS	14061400	14061819	10116	upstream
chr02	LTR/Copia	14051284	14051994	TE_homo_12395	Barthea10439.t1	CDS	14061400	14061819	9406	upstream
chr02	LTR/Copia	14051994	14052108	TE_homo_12396	Barthea10439.t1	CDS	14061400	14061819	9292	upstream
chr02	LTR/Copia	14052111	14052790	TE_homo_12397	Barthea10439.t1	CDS	14061400	14061819	8610	upstream
chr02	LTR/Copia	14052790	14054425	TE_homo_12398	Barthea10439.t1	CDS	14061400	14061819	6975	upstream
chr02	LTR/Copia	14054426	14055179	TE_homo_12399	Barthea10439.t1	CDS	14061400	14061819	6221	upstream
chr02	LTR/Copia	14055519	14055955	TE_homo_12401	Barthea10439.t1	CDS	14061400	14061819	5445	upstream
chr02	LTR/Copia	14056267	14056383	TE_homo_12403	Barthea10439.t1	CDS	14061400	14061819	5017	upstream
chr02	LTR/Copia	14056384	14056726	TE_homo_12404	Barthea10439.t1	CDS	14061400	14061819	4674	upstream
chr02	LTR/Copia	14056765	14058176	TE_homo_12405	Barthea10439.t1	CDS	14061400	14061819	3224	upstream
chr02	LTR/Copia	14065941	14067832	TE_homo_12414	Barthea10440.t1	CDS	14067822	14068064	10	5-overlap
chr02	LTR/Copia	14067963	14068632	TE_homo_12415	Barthea10440.t1	CDS	14067822	14068064	101	3-overlap
chr02	LTR/Copia	14069337	14069478	TE_homo_12416	Barthea10440.t1	CDS	14067822	14068064	1273	downstream
chr02	LTR/Copia	14069507	14069707	TE_homo_12417	Barthea10440.t1	CDS	14067822	14068064	1443	downstream
chr02	LTR/Copia	14081832	14087089	repeat_region_48	Barthea10441.t1	CDS	14080364	14081067	765	downstream
chr02	LTR/Copia	14100373	14102040	TE_homo_12441	Barthea10443.t1	CDS	14105844	14106129	3804	upstream
chr02	LTR/Copia	14102046	14102125	TE_homo_12442	Barthea10443.t1	CDS	14105844	14106129	3719	upstream
chr02	LTR/Copia	14102127	14103320	TE_homo_12443	Barthea10443.t1	CDS	14105844	14106129	2524	upstream
chr02	LTR/Copia	14103373	14103475	TE_homo_12444	Barthea10443.t1	CDS	14105844	14106129	2369	upstream
chr02	LTR/Copia	14181639	14181867	TE_homo_12521	Barthea10445.t1	CDS	14184165	14184572	2298	upstream
chr02	LTR/Copia	14182165	14182482	TE_homo_12523	Barthea10445.t1	CDS	14184165	14184572	1683	upstream
chr02	LTR/Copia	14187628	14188046	TE_homo_12532	Barthea10445.t1	CDS	14184165	14184572	3056	downstream
chr02	LTR/Copia	14188104	14188606	TE_homo_12533	Barthea10445.t1	CDS	14184165	14184572	3532	downstream
chr02	LTR/Copia	14189517	14189608	TE_homo_12534	Barthea10445.t1	CDS	14184165	14184572	4945	downstream
chr02	LTR/Copia	14189927	14190308	TE_homo_12535	Barthea10445.t1	CDS	14184165	14184572	5355	downstream
chr02	LTR/Copia	14190305	14191322	TE_homo_12536	Barthea10445.t1	CDS	14184165	14184572	5733	downstream
chr02	LTR/Copia	14195155	14195796	TE_homo_12542	Barthea10446.t1	CDS	14202472	14202560	6676	upstream
chr02	LTR/Copia	14196780	14196870	TE_homo_12543	Barthea10446.t1	CDS	14202472	14202560	5602	upstream
chr02	LTR/Copia	14196955	14197172	TE_homo_12544	Barthea10446.t1	CDS	14202472	14202560	5300	upstream
chr02	LTR/Copia	14204923	14205164	TE_homo_12549	Barthea10446.t1	CDS	14202626	14202851	2072	downstream
chr02	LTR/Copia	14205705	14206076	TE_homo_12553	Barthea10446.t1	CDS	14202626	14202851	2854	downstream
chr02	LTR/Copia	14206803	14207140	TE_homo_12557	Barthea10446.t1	CDS	14202626	14202851	3952	downstream
chr02	LTR/Copia	14214572	14214866	TE_homo_12572	Barthea10447.t1	CDS	14226273	14227034	11407	upstream
chr02	LTR/Copia	14215299	14215707	TE_homo_12574	Barthea10447.t1	CDS	14226273	14227034	10566	upstream
chr02	LTR/Copia	14215759	14215973	TE_homo_12575	Barthea10447.t1	CDS	14226273	14227034	10300	upstream
chr02	LTR/Copia	14235224	14235787	TE_homo_12584	Barthea10447.t1	CDS	14226273	14227034	8190	downstream
chr02	LTR/Copia	14235784	14235903	TE_homo_12585	Barthea10447.t1	CDS	14226273	14227034	8750	downstream
chr02	LTR/Copia	14235904	14238173	TE_homo_12586	Barthea10448.t1	CDS	14245401	14245757	7228	upstream
chr02	LTR/Copia	14238176	14238905	TE_homo_12587	Barthea10448.t1	CDS	14245401	14245757	6496	upstream
chr02	LTR/Copia	14238928	14239574	TE_homo_12588	Barthea10448.t1	CDS	14245401	14245757	5827	upstream
chr02	LTR/Copia	14239793	14239979	TE_homo_12589	Barthea10448.t1	CDS	14245401	14245757	5422	upstream
chr02	LTR/Copia	14240114	14240202	TE_homo_12591	Barthea10448.t1	CDS	14245401	14245757	5199	upstream
chr02	LTR/Copia	14240204	14240319	TE_homo_12592	Barthea10448.t1	CDS	14245401	14245757	5082	upstream
chr02	LTR/Copia	14240320	14241672	TE_homo_12593	Barthea10448.t1	CDS	14245401	14245757	3729	upstream
chr02	LTR/Copia	14241885	14242174	TE_homo_12595	Barthea10448.t1	CDS	14245401	14245757	3227	upstream
chr02	LTR/Copia	14242312	14242779	TE_homo_12597	Barthea10448.t1	CDS	14245401	14245757	2622	upstream
chr02	LTR/Copia	14244352	14244541	TE_homo_12599	Barthea10448.t1	CDS	14245401	14245757	860	upstream
chr02	LTR/Copia	14345836	14346028	TE_homo_12675	Barthea10455.t1	CDS	14352111	14353676	6083	upstream
chr02	LTR/Copia	14346113	14347312	TE_homo_12676	Barthea10455.t1	CDS	14352111	14353676	4799	upstream
chr02	LTR/Copia	14347352	14347592	TE_homo_12677	Barthea10455.t1	CDS	14352111	14353676	4519	upstream
chr02	LTR/Copia	14347768	14348333	TE_homo_12678	Barthea10455.t1	CDS	14352111	14353676	3778	upstream
chr02	LTR/Copia	14348328	14348418	TE_homo_12679	Barthea10455.t1	CDS	14352111	14353676	3693	upstream
chr02	LTR/Copia	14349423	14350244	TE_homo_12680	Barthea10455.t1	CDS	14352111	14353676	1867	upstream
chr02	LTR/Copia	14350245	14350389	TE_homo_12681	Barthea10455.t1	CDS	14352111	14353676	1722	upstream
chr02	LTR/Copia	14350392	14350609	TE_homo_12682	Barthea10455.t1	CDS	14352111	14353676	1502	upstream
chr02	LTR/Copia	14429156	14429469	TE_homo_12717	Barthea10471.t1	CDS	14426312	14426507	2649	downstream
chr02	LTR/Copia	14429467	14430421	TE_homo_12718	Barthea10472.t1	CDS	14433096	14434433	2675	upstream
chr02	LTR/Copia	14430422	14430980	TE_homo_12719	Barthea10472.t1	CDS	14433096	14434433	2116	upstream
chr02	LTR/Copia	14431788	14431959	TE_homo_12720	Barthea10472.t1	CDS	14433096	14434433	1137	upstream
chr02	LTR/Copia	14436191	14436795	TE_homo_12726	Barthea10473.t1	CDS	14437644	14437719	849	upstream
chr02	LTR/Copia	14510514	14518474	repeat_region_49	Barthea10481.t1	CDS	14510132	14510410	104	downstream
chr02	LTR/Copia	14538968	14539093	TE_homo_12775	Barthea10486.t1	CDS	14535591	14535791	3177	downstream
chr02	LTR/Copia	14539164	14539963	TE_homo_12776	Barthea10486.t1	CDS	14535591	14535791	3373	downstream
chr02	LTR/Copia	14539964	14540812	TE_homo_12777	Barthea10486.t1	CDS	14535591	14535791	4173	downstream
chr02	LTR/Copia	14616965	14617646	TE_homo_12825	Barthea10496.t1	CDS	14618351	14618776	705	upstream
chr02	LTR/Copia	14625393	14626063	TE_homo_12829	Barthea10498.t1	CDS	14626442	14626945	379	upstream
chr02	LTR/Copia	14677422	14677996	TE_homo_12862	Barthea10506.t1	CDS	14676144	14676809	613	downstream
chr02	LTR/Copia	14679397	14679900	TE_homo_12864	Barthea10506.t1	CDS	14676144	14676809	2588	downstream
chr02	LTR/Copia	14747579	14747717	TE_homo_12906	Barthea10513.t1	CDS	14748292	14748723	575	upstream
chr02	LTR/Copia	14954496	14954776	TE_homo_13047	Barthea10525.t1	CDS	14952987	14953613	883	downstream
chr02	LTR/Copia	15090314	15090417	TE_homo_13121	Barthea10542.t1	CDS	15094410	15095409	3993	upstream
chr02	LTR/Copia	15127384	15127861	TE_homo_13131	Barthea10548.t1	CDS	15126763	15127278	106	downstream
chr02	LTR/Copia	15128320	15129227	TE_homo_13132	Barthea10548.t1	CDS	15126763	15127278	1042	downstream
chr02	LTR/Copia	15129227	15129882	TE_homo_13133	Barthea10548.t1	CDS	15126763	15127278	1949	downstream
chr02	LTR/Copia	15296873	15297211	TE_homo_13188	Barthea10585.t1	CDS	15299135	15299335	1924	upstream
chr02	LTR/Copia	15297944	15298309	TE_homo_13192	Barthea10585.t1	CDS	15299135	15299335	826	upstream
chr02	LTR/Copia	15298846	15299063	TE_homo_13196	Barthea10585.t1	CDS	15299135	15299335	72	upstream
chr03	LTR/Copia	266629	275368	repeat_region_51	Barthea11182.t1	CDS	266590	266622	7	downstream
chr03	LTR/Copia	2218951	2219793	TE_homo_13714	Barthea11690.t1	CDS	2219862	2220161	69	upstream
chr03	LTR/Copia	2220158	2223897	TE_homo_13715	Barthea11690.t1	CDS	2219862	2220161	3	3-overlap
chr03	LTR/Copia	2223898	2224195	TE_homo_13716	Barthea11691.t1	CDS	2224451	2225106	256	upstream
chr03	LTR/Copia	2315536	2315736	TE_homo_13736	Barthea11713.t1	CDS	2316779	2318233	1043	upstream
chr03	LTR/Copia	2478703	2479734	TE_homo_13836	Barthea11731.t1	CDS	2477920	2478058	645	downstream
chr03	LTR/Copia	2479735	2480600	TE_homo_13837	Barthea11731.t1	CDS	2477920	2478058	1677	downstream
chr03	LTR/Copia	2480605	2482854	TE_homo_13838	Barthea11731.t1	CDS	2477920	2478058	2547	downstream
chr03	LTR/Copia	2482855	2482971	TE_homo_13839	Barthea11731.t1	CDS	2477920	2478058	4797	downstream
chr03	LTR/Copia	2482968	2483802	TE_homo_13840	Barthea11731.t1	CDS	2477920	2478058	4910	downstream
chr03	LTR/Copia	2483924	2484139	TE_homo_13841	Barthea11732.t1	CDS	2488774	2490048	4635	upstream
chr03	LTR/Copia	2490644	2490895	TE_homo_13848	Barthea11732.t1	CDS	2488774	2490048	596	downstream
chr03	LTR/Copia	2491173	2492166	TE_homo_13849	Barthea11732.t1	CDS	2488774	2490048	1125	downstream
chr03	LTR/Copia	2501894	2502181	TE_homo_13851	Barthea11734.t1	CDS	2500272	2501546	348	downstream
chr03	LTR/Copia	2534070	2535549	TE_homo_13852	Barthea11742.t1	CDS	2535896	2536237	347	upstream
chr03	LTR/Copia	3019930	3020231	TE_homo_14005	Barthea11836.t1	CDS	3018161	3019150	780	downstream
chr03	LTR/Copia	3020825	3021124	TE_homo_14006	Barthea11836.t1	CDS	3018161	3019150	1675	downstream
chr03	LTR/Copia	3021126	3021343	TE_homo_14007	Barthea11836.t1	CDS	3018161	3019150	1976	downstream
chr03	LTR/Copia	3141156	3141745	TE_homo_14044	Barthea11859.t1	CDS	3139591	3140127	1029	downstream
chr03	LTR/Copia	3141760	3143113	TE_homo_14045	Barthea11859.t1	CDS	3139591	3140127	1633	downstream
chr03	LTR/Copia	3229211	3229355	TE_homo_14067	Barthea11875.t1	CDS	3230489	3230966	1134	upstream
chr03	LTR/Copia	3610044	3613581	repeat_region_52	Barthea11941.t1	CDS	3613607	3613661	26	upstream
chr03	LTR/Copia	3616279	3616781	TE_homo_14215	Barthea11941.t1	CDS	3614180	3614185	2094	downstream
chr03	LTR/Copia	3616778	3616905	TE_homo_14216	Barthea11941.t1	CDS	3614180	3614185	2593	downstream
chr03	LTR/Copia	3616949	3617631	TE_homo_14217	Barthea11941.t1	CDS	3614180	3614185	2764	downstream
chr03	LTR/Copia	3617635	3617878	TE_homo_14218	Barthea11941.t1	CDS	3614180	3614185	3450	downstream
chr03	LTR/Copia	3705033	3705377	TE_homo_14255	Barthea11955.t1	CDS	3703074	3704560	473	downstream
chr03	LTR/Copia	3833752	3838422	repeat_region_53	Barthea11979.t1	CDS	3838476	3838600	54	upstream
chr03	LTR/Copia	3842147	3842291	TE_homo_14291	Barthea11979.t1	CDS	3840982	3841287	860	downstream
chr03	LTR/Copia	3842435	3844160	TE_homo_14292	Barthea11979.t1	CDS	3840982	3841287	1148	downstream
chr03	LTR/Copia	3844164	3844245	TE_homo_14293	Barthea11980.t1	CDS	3846887	3847022	2642	upstream
chr03	LTR/Copia	3844247	3845441	TE_homo_14294	Barthea11980.t1	CDS	3846887	3847022	1446	upstream
chr03	LTR/Copia	3845494	3845730	TE_homo_14295	Barthea11980.t1	CDS	3846887	3847022	1157	upstream
chr03	LTR/Copia	3845899	3846488	TE_homo_14296	Barthea11980.t1	CDS	3846887	3847022	399	upstream
chr03	LTR/Copia	3846508	3846652	TE_homo_14297	Barthea11980.t1	CDS	3846887	3847022	235	upstream
chr03	LTR/Copia	3903898	3904420	TE_homo_14322	Barthea11990.t1	CDS	3905104	3905416	684	upstream
chr03	LTR/Copia	3906153	3906902	TE_homo_14323	Barthea11990.t1	CDS	3905540	3905598	555	downstream
chr03	LTR/Copia	3914091	3914283	TE_homo_14330	Barthea11992.t1	CDS	3916433	3917959	2150	upstream
chr03	LTR/Copia	4032224	4033000	TE_homo_14366	Barthea12012.t1	CDS	4031692	4031703	521	downstream
chr03	LTR/Copia	4033305	4033814	TE_homo_14367	Barthea12012.t1	CDS	4031692	4031703	1602	downstream
chr03	LTR/Copia	4033826	4034495	TE_homo_14368	Barthea12013.t1	CDS	4036104	4036802	1609	upstream
chr03	LTR/Copia	4115778	4116540	TE_homo_14388	Barthea12027.t1	CDS	4114533	4114637	1141	downstream
chr03	LTR/Copia	4116853	4117362	TE_homo_14389	Barthea12027.t1	CDS	4114533	4114637	2216	downstream
chr03	LTR/Copia	4159390	4164061	repeat_region_54	Barthea12032.t1	CDS	4165149	4165179	1088	upstream
chr03	LTR/Copia	4364453	4364701	TE_homo_14564	Barthea12047.t1	CDS	4362567	4362569	1884	downstream
chr03	LTR/Copia	4364702	4365466	TE_homo_14565	Barthea12047.t1	CDS	4362567	4362569	2133	downstream
chr03	LTR/Copia	4365814	4369195	TE_homo_14566	Barthea12047.t1	CDS	4362567	4362569	3245	downstream
chr03	LTR/Copia	4369196	4369389	TE_homo_14567	Barthea12048.t1	CDS	4373166	4374281	3777	upstream
chr03	LTR/Copia	4369390	4369622	TE_homo_14568	Barthea12048.t1	CDS	4373166	4374281	3544	upstream
chr03	LTR/Copia	4478469	4479352	TE_homo_14621	Barthea12066.t1	CDS	4476801	4477176	1293	downstream
chr03	LTR/Copia	4479353	4480213	TE_homo_14622	Barthea12066.t1	CDS	4476801	4477176	2177	downstream
chr03	LTR/Copia	4480214	4482542	TE_homo_14623	Barthea12066.t1	CDS	4476801	4477176	3038	downstream
chr03	LTR/Copia	4482543	4482659	TE_homo_14624	Barthea12066.t1	CDS	4476801	4477176	5367	downstream
chr03	LTR/Copia	4482656	4483502	TE_homo_14625	Barthea12066.t1	CDS	4476801	4477176	5480	downstream
chr03	LTR/Copia	4517127	4517696	TE_homo_14642	Barthea12070.t1	CDS	4523208	4523324	5512	upstream
chr03	LTR/Copia	4518443	4519206	TE_homo_14643	Barthea12070.t1	CDS	4523208	4523324	4002	upstream
chr03	LTR/Copia	4519349	4519551	TE_homo_14644	Barthea12070.t1	CDS	4523208	4523324	3657	upstream
chr03	LTR/Copia	4537385	4537765	TE_homo_14646	Barthea12075.t1	CDS	4538451	4539121	686	upstream
chr03	LTR/Copia	4537755	4537864	TE_homo_14647	Barthea12075.t1	CDS	4538451	4539121	587	upstream
chr03	LTR/Copia	4541671	4542539	TE_homo_14652	Barthea12075.t1	CDS	4540000	4540375	1296	downstream
chr03	LTR/Copia	4542540	4543400	TE_homo_14653	Barthea12075.t1	CDS	4540000	4540375	2165	downstream
chr03	LTR/Copia	4543401	4545735	TE_homo_14654	Barthea12075.t1	CDS	4540000	4540375	3026	downstream
chr03	LTR/Copia	4545736	4545852	TE_homo_14655	Barthea12075.t1	CDS	4540000	4540375	5361	downstream
chr03	LTR/Copia	4545849	4546695	TE_homo_14656	Barthea12075.t1	CDS	4540000	4540375	5474	downstream
chr03	LTR/Copia	4547714	4548082	TE_homo_14658	Barthea12075.t1	CDS	4540000	4540375	7339	downstream
chr03	LTR/Copia	4548091	4549338	TE_homo_14659	Barthea12075.t1	CDS	4540000	4540375	7716	downstream
chr03	LTR/Copia	4580436	4581005	TE_homo_14671	Barthea12081.t1	CDS	4588264	4588275	7259	upstream
chr03	LTR/Copia	4581751	4582515	TE_homo_14673	Barthea12081.t1	CDS	4588264	4588275	5749	upstream
chr03	LTR/Copia	4812708	4812858	TE_homo_14835	Barthea12113.t1	CDS	4807276	4807328	5380	downstream
chr03	LTR/Copia	4827415	4827565	TE_homo_14839	Barthea12114.t1	CDS	4830936	4831016	3371	upstream
chr03	LTR/Copia	4918090	4918306	TE_homo_14875	Barthea12130.t1	CDS	4919117	4919134	811	upstream
chr03	LTR/Copia	4986674	4987042	TE_homo_14934	Barthea12141.t1	CDS	4990179	4990739	3137	upstream
chr03	LTR/Copia	4987819	4988430	TE_homo_14938	Barthea12141.t1	CDS	4990179	4990739	1749	upstream
chr03	LTR/Copia	4989008	4989966	TE_homo_14939	Barthea12141.t1	CDS	4990179	4990739	213	upstream
chr03	LTR/Copia	5081563	5086084	TE_homo_14986	Barthea12151.t1	CDS	5067746	5068399	13164	downstream
chr03	LTR/Copia	5170142	5170549	TE_homo_15061	Barthea12158.t1	CDS	5182546	5182768	11997	upstream
chr03	LTR/Copia	5178159	5179018	TE_homo_15064	Barthea12158.t1	CDS	5182546	5182768	3528	upstream
chr03	LTR/Copia	5179019	5180005	TE_homo_15065	Barthea12158.t1	CDS	5182546	5182768	2541	upstream
chr03	LTR/Copia	5200486	5200851	TE_homo_15068	Barthea12159.t1	CDS	5215060	5215104	14209	upstream
chr03	LTR/Copia	5200877	5201392	TE_homo_15069	Barthea12159.t1	CDS	5215060	5215104	13668	upstream
chr03	LTR/Copia	5201398	5201666	TE_homo_15070	Barthea12159.t1	CDS	5215060	5215104	13394	upstream
chr03	LTR/Copia	5359280	5359388	TE_homo_15188	Barthea12169.t1	CDS	5358746	5358961	319	downstream
chr03	LTR/Copia	5390467	5390636	TE_homo_15220	Barthea12172.t1	CDS	5389654	5389956	511	downstream
chr03	LTR/Copia	5390713	5390802	TE_homo_15221	Barthea12172.t1	CDS	5389654	5389956	757	downstream
chr03	LTR/Copia	5411402	5411519	TE_homo_15245	Barthea12174.t1	CDS	5411928	5412269	409	upstream
chr03	LTR/Copia	5560893	5560995	TE_homo_15345	Barthea12185.t1	CDS	5558208	5558368	2525	downstream
chr03	LTR/Copia	5569979	5570498	TE_homo_15350	Barthea12186.t1	CDS	5564405	5564494	5485	downstream
chr03	LTR/Copia	5570508	5570965	TE_homo_15351	Barthea12186.t1	CDS	5564405	5564494	6014	downstream
chr03	LTR/Copia	5570966	5571084	TE_homo_15352	Barthea12186.t1	CDS	5564405	5564494	6472	downstream
chr03	LTR/Copia	5571081	5571754	TE_homo_15353	Barthea12186.t1	CDS	5564405	5564494	6587	downstream
chr03	LTR/Copia	5571754	5571839	TE_homo_15354	Barthea12186.t1	CDS	5564405	5564494	7260	downstream
chr03	LTR/Copia	5572386	5572550	TE_homo_15355	Barthea12186.t1	CDS	5564405	5564494	7892	downstream
chr03	LTR/Copia	5574866	5575574	TE_homo_15358	Barthea12186.t1	CDS	5564405	5564494	10372	downstream
chr03	LTR/Copia	5575777	5576861	TE_homo_15359	Barthea12186.t1	CDS	5564405	5564494	11283	downstream
chr03	LTR/Copia	5576956	5577430	TE_homo_15360	Barthea12186.t1	CDS	5564405	5564494	12462	downstream
chr03	LTR/Copia	5577431	5577583	TE_homo_15361	Barthea12186.t1	CDS	5564405	5564494	12937	downstream
chr03	LTR/Copia	5577684	5578523	TE_homo_15363	Barthea12186.t1	CDS	5564405	5564494	13190	downstream
chr03	LTR/Copia	5578571	5579335	TE_homo_15364	Barthea12186.t1	CDS	5564405	5564494	14077	downstream
chr03	LTR/Copia	5613660	5613762	TE_homo_15392	Barthea12190.t1	CDS	5610342	5610527	3133	downstream
chr03	LTR/Copia	5790655	5790740	TE_homo_15494	Barthea12205.t1	CDS	5784112	5784204	6451	downstream
chr03	LTR/Copia	5791784	5792609	TE_homo_15496	Barthea12205.t1	CDS	5784112	5784204	7580	downstream
chr03	LTR/Copia	5792606	5792722	TE_homo_15497	Barthea12205.t1	CDS	5784112	5784204	8402	downstream
chr03	LTR/Copia	5792723	5792941	TE_homo_15498	Barthea12205.t1	CDS	5784112	5784204	8519	downstream
chr03	LTR/Copia	5792941	5793041	TE_homo_15499	Barthea12205.t1	CDS	5784112	5784204	8737	downstream
chr03	LTR/Copia	5793085	5793362	TE_homo_15500	Barthea12205.t1	CDS	5784112	5784204	8881	downstream
chr03	LTR/Copia	5793330	5793751	TE_homo_15501	Barthea12205.t1	CDS	5784112	5784204	9126	downstream
chr03	LTR/Copia	5793752	5793868	TE_homo_15502	Barthea12205.t1	CDS	5784112	5784204	9548	downstream
chr03	LTR/Copia	5793865	5794711	TE_homo_15503	Barthea12205.t1	CDS	5784112	5784204	9661	downstream
chr03	LTR/Copia	5794995	5795363	TE_homo_15504	Barthea12206.t1	CDS	5805680	5806243	10317	upstream
chr03	LTR/Copia	5795372	5795941	TE_homo_15505	Barthea12206.t1	CDS	5805680	5806243	9739	upstream
chr03	LTR/Copia	5796113	5797776	TE_homo_15506	Barthea12206.t1	CDS	5805680	5806243	7904	upstream
chr03	LTR/Copia	5797777	5798074	TE_homo_15507	Barthea12206.t1	CDS	5805680	5806243	7606	upstream
chr03	LTR/Copia	5798153	5799023	TE_homo_15508	Barthea12206.t1	CDS	5805680	5806243	6657	upstream
chr03	LTR/Copia	5799024	5799880	TE_homo_15509	Barthea12206.t1	CDS	5805680	5806243	5800	upstream
chr03	LTR/Copia	5799881	5801991	TE_homo_15510	Barthea12206.t1	CDS	5805680	5806243	3689	upstream
chr03	LTR/Copia	5802011	5802100	TE_homo_15511	Barthea12206.t1	CDS	5805680	5806243	3580	upstream
chr03	LTR/Copia	5803476	5803588	TE_homo_15512	Barthea12206.t1	CDS	5805680	5806243	2092	upstream
chr03	LTR/Copia	5803695	5803891	TE_homo_15513	Barthea12206.t1	CDS	5805680	5806243	1789	upstream
chr03	LTR/Copia	5803924	5804098	TE_homo_15514	Barthea12206.t1	CDS	5805680	5806243	1582	upstream
chr03	LTR/Copia	5963785	5964609	TE_homo_15640	Barthea12224.t1	CDS	5960432	5960659	3126	downstream
chr03	LTR/Copia	6039374	6039780	TE_homo_15668	Barthea12239.t1	CDS	6037474	6037878	1496	downstream
chr03	LTR/Copia	6043838	6044067	TE_homo_15672	Barthea12239.t1	CDS	6037474	6037878	5960	downstream
chr03	LTR/Copia	6044068	6044924	TE_homo_15673	Barthea12239.t1	CDS	6037474	6037878	6190	downstream
chr03	LTR/Copia	6044946	6046770	TE_homo_15674	Barthea12239.t1	CDS	6037474	6037878	7068	downstream
chr03	LTR/Copia	6046961	6048040	TE_homo_15675	Barthea12239.t1	CDS	6037474	6037878	9083	downstream
chr03	LTR/Copia	6048046	6048170	TE_homo_15676	Barthea12239.t1	CDS	6037474	6037878	10168	downstream
chr03	LTR/Copia	6048178	6048490	TE_homo_15677	Barthea12239.t1	CDS	6037474	6037878	10300	downstream
chr03	LTR/Copia	6049618	6049795	TE_homo_15679	Barthea12239.t1	CDS	6037474	6037878	11740	downstream
chr03	LTR/Copia	6124743	6124977	TE_homo_15726	Barthea12244.t1	CDS	6124424	6124680	63	downstream
chr03	LTR/Copia	6164182	6164417	TE_homo_15739	Barthea12250.t1	CDS	6163653	6163684	498	downstream
chr03	LTR/Copia	6197542	6197875	TE_homo_15752	Barthea12253.t1	CDS	6196799	6196905	637	downstream
chr03	LTR/Copia	6197881	6198264	TE_homo_15753	Barthea12253.t1	CDS	6196799	6196905	976	downstream
chr03	LTR/Copia	6203308	6206622	TE_homo_15759	Barthea12254.t1	CDS	6208793	6208843	2171	upstream
chr03	LTR/Copia	6206918	6207727	TE_homo_15760	Barthea12254.t1	CDS	6208793	6208843	1066	upstream
chr03	LTR/Copia	6207751	6208094	TE_homo_15761	Barthea12254.t1	CDS	6208793	6208843	699	upstream
chr03	LTR/Copia	6231057	6231330	TE_homo_15791	Barthea12255.t1	CDS	6225545	6226108	4949	downstream
chr03	LTR/Copia	6254791	6255064	TE_homo_15821	Barthea12257.t1	CDS	6249238	6249801	4990	downstream
chr03	LTR/Copia	6255066	6256080	TE_homo_15822	Barthea12257.t1	CDS	6249238	6249801	5265	downstream
chr03	LTR/Copia	6256145	6256253	TE_homo_15823	Barthea12257.t1	CDS	6249238	6249801	6344	downstream
chr03	LTR/Copia	6257383	6258274	TE_homo_15825	Barthea12257.t1	CDS	6249238	6249801	7582	downstream
chr03	LTR/Copia	6259116	6259350	TE_homo_15827	Barthea12257.t1	CDS	6249238	6249801	9315	downstream
chr03	LTR/Copia	6270594	6270874	TE_homo_15835	Barthea12258.t1	CDS	6281175	6281567	10301	upstream
chr03	LTR/Copia	6270884	6271898	TE_homo_15836	Barthea12258.t1	CDS	6281175	6281567	9277	upstream
chr03	LTR/Copia	6271964	6272073	TE_homo_15837	Barthea12258.t1	CDS	6281175	6281567	9102	upstream
chr03	LTR/Copia	6273270	6274165	TE_homo_15839	Barthea12258.t1	CDS	6281175	6281567	7010	upstream
chr03	LTR/Copia	6275067	6275381	TE_homo_15841	Barthea12258.t1	CDS	6281175	6281567	5794	upstream
chr03	LTR/Copia	6279960	6280086	TE_homo_15844	Barthea12258.t1	CDS	6281175	6281567	1089	upstream
chr03	LTR/Copia	6283612	6283763	TE_homo_15847	Barthea12258.t1	CDS	6281175	6281567	2045	downstream
chr03	LTR/Copia	6299010	6299292	TE_homo_15866	Barthea12259.t1	CDS	6293466	6294029	4981	downstream
chr03	LTR/Copia	6299294	6300307	TE_homo_15867	Barthea12259.t1	CDS	6293466	6294029	5265	downstream
chr03	LTR/Copia	6300372	6300480	TE_homo_15868	Barthea12259.t1	CDS	6293466	6294029	6343	downstream
chr03	LTR/Copia	6301610	6302499	TE_homo_15870	Barthea12260.t1	CDS	6307448	6308011	4949	upstream
chr03	LTR/Copia	6303339	6303572	TE_homo_15872	Barthea12260.t1	CDS	6307448	6308011	3876	upstream
chr03	LTR/Copia	6306228	6306361	TE_homo_15875	Barthea12260.t1	CDS	6307448	6308011	1087	upstream
chr03	LTR/Copia	6314324	6318903	repeat_region_62	Barthea12261.t1	CDS	6324490	6325053	5587	upstream
chr03	LTR/Copia	6323275	6323401	TE_homo_15886	Barthea12261.t1	CDS	6324490	6325053	1089	upstream
chr03	LTR/Copia	6326925	6327075	TE_homo_15889	Barthea12261.t1	CDS	6324490	6325053	1872	downstream
chr03	LTR/Copia	6342254	6342526	TE_homo_15909	Barthea12262.t1	CDS	6336768	6337331	4923	downstream
chr03	LTR/Copia	6342528	6343541	TE_homo_15910	Barthea12262.t1	CDS	6336768	6337331	5197	downstream
chr03	LTR/Copia	6343606	6343714	TE_homo_15911	Barthea12262.t1	CDS	6336768	6337331	6275	downstream
chr03	LTR/Copia	6344844	6345733	TE_homo_15913	Barthea12263.t1	CDS	6350688	6351251	4955	upstream
chr03	LTR/Copia	6346573	6346806	TE_homo_15915	Barthea12263.t1	CDS	6350688	6351251	3882	upstream
chr03	LTR/Copia	6349467	6349600	TE_homo_15918	Barthea12263.t1	CDS	6350688	6351251	1088	upstream
chr03	LTR/Copia	6357399	6362010	repeat_region_63	Barthea12263.t1	CDS	6350688	6351251	6148	downstream
chr03	LTR/Copia	6387353	6387500	TE_homo_15941	Barthea12266.t1	CDS	6388502	6389231	1002	upstream
chr03	LTR/Copia	6387521	6387622	TE_homo_15942	Barthea12266.t1	CDS	6388502	6389231	880	upstream
chr03	LTR/Copia	6428709	6429117	TE_homo_15964	Barthea12272.t1	CDS	6425218	6425595	3114	downstream
chr03	LTR/Copia	6459859	6459990	TE_homo_15996	Barthea12276.t1	CDS	6462768	6463172	2778	upstream
chr03	LTR/Copia	6460779	6460866	TE_homo_15999	Barthea12276.t1	CDS	6462768	6463172	1902	upstream
chr03	LTR/Copia	6504656	6505043	TE_homo_16041	Barthea12280.t1	CDS	6509757	6510047	4714	upstream
chr03	LTR/Copia	6666675	6666835	TE_homo_16155	Barthea12299.t1	CDS	6666477	6666674	1	downstream
chr03	LTR/Copia	6666824	6667075	TE_homo_16156	Barthea12299.t1	CDS	6666477	6666674	150	downstream
chr03	LTR/Copia	6737473	6738327	TE_homo_16203	Barthea12310.t1	CDS	6737098	6737142	331	downstream
chr03	LTR/Copia	6738330	6739189	TE_homo_16204	Barthea12310.t1	CDS	6737098	6737142	1188	downstream
chr03	LTR/Copia	6739182	6739599	TE_homo_16205	Barthea12310.t1	CDS	6737098	6737142	2040	downstream
chr03	LTR/Copia	6739772	6740991	TE_homo_16206	Barthea12310.t1	CDS	6737098	6737142	2630	downstream
chr03	LTR/Copia	6741000	6741366	TE_homo_16207	Barthea12310.t1	CDS	6737098	6737142	3858	downstream
chr03	LTR/Copia	6742387	6743233	TE_homo_16209	Barthea12311.t1	CDS	6747560	6747965	4327	upstream
chr03	LTR/Copia	6743230	6743346	TE_homo_16210	Barthea12311.t1	CDS	6747560	6747965	4214	upstream
chr03	LTR/Copia	6743347	6745673	TE_homo_16211	Barthea12311.t1	CDS	6747560	6747965	1887	upstream
chr03	LTR/Copia	6745674	6746532	TE_homo_16212	Barthea12311.t1	CDS	6747560	6747965	1028	upstream
chr03	LTR/Copia	6746533	6747565	TE_homo_16213	Barthea12311.t1	CDS	6747560	6747965	5	5-overlap
chr03	LTR/Copia	6762619	6763186	TE_homo_16222	Barthea12314.t1	CDS	6767966	6768490	4780	upstream
chr03	LTR/Copia	6763187	6763464	TE_homo_16223	Barthea12314.t1	CDS	6767966	6768490	4502	upstream
chr03	LTR/Copia	6845065	6845312	TE_homo_16263	Barthea12328.t1	CDS	6845857	6846135	545	upstream
chr03	LTR/Copia	6988680	6989240	TE_homo_16335	Barthea12349.t1	CDS	6987837	6987905	775	downstream
chr03	LTR/Copia	6989638	6991202	TE_homo_16336	Barthea12350.t1	CDS	6991442	6991459	240	upstream
chr03	LTR/Copia	6995302	6997836	TE_homo_16340	Barthea12351.t1	CDS	6998161	6998613	325	upstream
chr03	LTR/Copia	6997837	6998098	TE_homo_16341	Barthea12351.t1	CDS	6998161	6998613	63	upstream
chr03	LTR/Copia	7039949	7044152	TE_homo_16355	Barthea12357.t1	CDS	7046879	7047730	2727	upstream
chr03	LTR/Copia	7044153	7044323	TE_homo_16356	Barthea12357.t1	CDS	7046879	7047730	2556	upstream
chr03	LTR/Copia	7044324	7044455	TE_homo_16357	Barthea12357.t1	CDS	7046879	7047730	2424	upstream
chr03	LTR/Copia	7044456	7045638	TE_homo_16358	Barthea12357.t1	CDS	7046879	7047730	1241	upstream
chr03	LTR/Copia	7045849	7046123	TE_homo_16359	Barthea12357.t1	CDS	7046879	7047730	756	upstream
chr03	LTR/Copia	7046393	7046667	TE_homo_16360	Barthea12357.t1	CDS	7046879	7047730	212	upstream
chr03	LTR/Copia	7253884	7254354	TE_homo_16435	Barthea12386.t1	CDS	7251011	7251177	2707	downstream
chr03	LTR/Copia	7254581	7254711	TE_homo_16437	Barthea12386.t1	CDS	7251011	7251177	3404	downstream
chr03	LTR/Copia	7254790	7255179	TE_homo_16438	Barthea12386.t1	CDS	7251011	7251177	3613	downstream
chr03	LTR/Copia	7655984	7656261	TE_homo_16551	Barthea12485.t1	CDS	7656893	7656980	632	upstream
chr03	LTR/Copia	7666981	7667097	TE_homo_16552	Barthea12488.t1	CDS	7666660	7666668	313	downstream
chr03	LTR/Copia	7667104	7667806	TE_homo_16553	Barthea12488.t1	CDS	7666660	7666668	436	downstream
chr03	LTR/Copia	7686509	7686667	TE_homo_16563	Barthea12493.t1	CDS	7692013	7692579	5346	upstream
chr03	LTR/Copia	7686668	7686959	TE_homo_16564	Barthea12493.t1	CDS	7692013	7692579	5054	upstream
chr03	LTR/Copia	7687148	7688220	TE_homo_16565	Barthea12493.t1	CDS	7692013	7692579	3793	upstream
chr03	LTR/Copia	7688221	7689256	TE_homo_16566	Barthea12493.t1	CDS	7692013	7692579	2757	upstream
chr03	LTR/Copia	7693092	7694102	TE_homo_16574	Barthea12493.t1	CDS	7692688	7692897	195	downstream
chr03	LTR/Copia	7701241	7702276	TE_homo_16580	Barthea12495.t1	CDS	7698683	7699267	1974	downstream
chr03	LTR/Copia	7702277	7703130	TE_homo_16581	Barthea12495.t1	CDS	7698683	7699267	3010	downstream
chr03	LTR/Copia	7703142	7703510	TE_homo_16582	Barthea12495.t1	CDS	7698683	7699267	3875	downstream
chr03	LTR/Copia	7703607	7703699	TE_homo_16583	Barthea12496.t1	CDS	7708016	7708600	4317	upstream
chr03	LTR/Copia	7703736	7704107	TE_homo_16584	Barthea12496.t1	CDS	7708016	7708600	3909	upstream
chr03	LTR/Copia	7704118	7705009	TE_homo_16585	Barthea12496.t1	CDS	7708016	7708600	3007	upstream
chr03	LTR/Copia	7705010	7706045	TE_homo_16586	Barthea12496.t1	CDS	7708016	7708600	1971	upstream
chr03	LTR/Copia	8092657	8093010	TE_homo_16682	Barthea12608.t1	CDS	8094995	8095123	1985	upstream
chr03	LTR/Copia	8093012	8093690	TE_homo_16683	Barthea12608.t1	CDS	8094995	8095123	1305	upstream
chr03	LTR/Copia	8093702	8093942	TE_homo_16684	Barthea12608.t1	CDS	8094995	8095123	1053	upstream
chr03	LTR/Copia	8456682	8457051	TE_homo_16765	Barthea12703.t1	CDS	8467353	8467916	10302	upstream
chr03	LTR/Copia	8457060	8457627	TE_homo_16766	Barthea12703.t1	CDS	8467353	8467916	9726	upstream
chr03	LTR/Copia	8457799	8459461	TE_homo_16767	Barthea12703.t1	CDS	8467353	8467916	7892	upstream
chr03	LTR/Copia	8459462	8459757	TE_homo_16768	Barthea12703.t1	CDS	8467353	8467916	7596	upstream
chr03	LTR/Copia	8459836	8460711	TE_homo_16769	Barthea12703.t1	CDS	8467353	8467916	6642	upstream
chr03	LTR/Copia	8460712	8461565	TE_homo_16770	Barthea12703.t1	CDS	8467353	8467916	5788	upstream
chr03	LTR/Copia	8461566	8463679	TE_homo_16771	Barthea12703.t1	CDS	8467353	8467916	3674	upstream
chr03	LTR/Copia	8463701	8463788	TE_homo_16772	Barthea12703.t1	CDS	8467353	8467916	3565	upstream
chr03	LTR/Copia	8465165	8465314	TE_homo_16773	Barthea12703.t1	CDS	8467353	8467916	2039	upstream
chr03	LTR/Copia	8465423	8465619	TE_homo_16774	Barthea12703.t1	CDS	8467353	8467916	1734	upstream
chr03	LTR/Copia	8465688	8465826	TE_homo_16775	Barthea12703.t1	CDS	8467353	8467916	1527	upstream
chr03	LTR/Copia	8536681	8537058	TE_homo_16823	Barthea12707.t1	CDS	8533419	8533763	2918	downstream
chr03	LTR/Copia	8537167	8538888	TE_homo_16824	Barthea12707.t1	CDS	8533419	8533763	3404	downstream
chr03	LTR/Copia	8538897	8539569	TE_homo_16825	Barthea12707.t1	CDS	8533419	8533763	5134	downstream
chr03	LTR/Copia	8554546	8556683	TE_homo_16842	Barthea12708.t1	CDS	8571600	8571899	14917	upstream
chr03	LTR/Copia	8556685	8557043	TE_homo_16843	Barthea12708.t1	CDS	8571600	8571899	14557	upstream
chr03	LTR/Copia	10648132	10648488	TE_homo_17036	Barthea13241.t1	CDS	10646406	10646443	1689	downstream
chr03	LTR/Copia	11507502	11507824	TE_homo_17138	Barthea13475.t1	CDS	11509753	11509962	1929	upstream
chr03	LTR/Copia	11507832	11509174	TE_homo_17139	Barthea13475.t1	CDS	11509753	11509962	579	upstream
chr03	LTR/Copia	11698167	11698357	TE_homo_17158	Barthea13518.t1	CDS	11697794	11697934	233	downstream
chr03	LTR/Copia	12060483	12061897	TE_homo_17217	Barthea13607.t1	CDS	12060438	12061622	1139	3-overlap
chr03	LTR/Copia	12185372	12186313	TE_homo_17270	Barthea13627.t1	CDS	12184230	12184559	813	downstream
chr03	LTR/Copia	12186531	12187000	TE_homo_17271	Barthea13627.t1	CDS	12184230	12184559	1972	downstream
chr03	LTR/Copia	12187054	12187188	TE_homo_17272	Barthea13627.t1	CDS	12184230	12184559	2495	downstream
chr03	LTR/Copia	12298328	12299695	TE_homo_17305	Barthea13653.t1	CDS	12296609	12297019	1309	downstream
chr03	LTR/Copia	12299782	12300967	TE_homo_17306	Barthea13653.t1	CDS	12296609	12297019	2763	downstream
chr03	LTR/Copia	12301020	12301260	TE_homo_17307	Barthea13653.t1	CDS	12296609	12297019	4001	downstream
chr03	LTR/Copia	12301429	12302018	TE_homo_17308	Barthea13653.t1	CDS	12296609	12297019	4410	downstream
chr03	LTR/Copia	12302037	12302182	TE_homo_17309	Barthea13653.t1	CDS	12296609	12297019	5018	downstream
chr03	LTR/Copia	12339092	12340011	TE_homo_17323	Barthea13664.t1	CDS	12340609	12341217	598	upstream
chr03	LTR/Copia	12374748	12374990	TE_homo_17336	Barthea13671.t1	CDS	12373504	12373845	903	downstream
chr03	LTR/Copia	12375205	12375936	TE_homo_17337	Barthea13671.t1	CDS	12373504	12373845	1360	downstream
chr03	LTR/Copia	12380486	12380731	TE_homo_17343	Barthea13672.t1	CDS	12379251	12379649	837	downstream
chr03	LTR/Copia	12380936	12381868	TE_homo_17344	Barthea13672.t1	CDS	12379251	12379649	1287	downstream
chr03	LTR/Copia	12755467	12756202	TE_homo_17542	Barthea13732.t1	CDS	12756809	12756921	607	upstream
chr03	LTR/Copia	12756417	12756703	TE_homo_17543	Barthea13732.t1	CDS	12756809	12756921	106	upstream
chr03	LTR/Copia	12781258	12781406	TE_homo_17562	Barthea13737.t1	CDS	12780926	12781009	249	downstream
chr03	LTR/Copia	12781422	12782011	TE_homo_17563	Barthea13737.t1	CDS	12780926	12781009	413	downstream
chr03	LTR/Copia	12782177	12782417	TE_homo_17564	Barthea13737.t1	CDS	12780926	12781009	1168	downstream
chr03	LTR/Copia	12782467	12782958	TE_homo_17565	Barthea13737.t1	CDS	12780926	12781009	1458	downstream
chr03	LTR/Copia	12782959	12783548	TE_homo_17566	Barthea13737.t1	CDS	12780926	12781009	1950	downstream
chr03	LTR/Copia	13001620	13002033	TE_homo_17712	Barthea13761.t1	CDS	13006758	13007393	4725	upstream
chr03	LTR/Copia	13002803	13003228	TE_homo_17716	Barthea13761.t1	CDS	13006758	13007393	3530	upstream
chr03	LTR/Copia	13092797	13093000	TE_homo_17783	Barthea13773.t1	CDS	13099297	13099368	6297	upstream
chr03	LTR/Copia	13093870	13094024	TE_homo_17785	Barthea13773.t1	CDS	13099297	13099368	5273	upstream
chr03	LTR/Copia	13099158	13099295	TE_homo_17798	Barthea13773.t1	CDS	13099297	13099368	2	upstream
chr03	LTR/Copia	13102271	13102614	TE_homo_17805	Barthea13773.t1	CDS	13099458	13099793	2478	downstream
chr03	LTR/Copia	13102662	13103323	TE_homo_17806	Barthea13773.t1	CDS	13099458	13099793	2869	downstream
chr03	LTR/Copia	13103676	13103836	TE_homo_17807	Barthea13773.t1	CDS	13099458	13099793	3883	downstream
chr03	LTR/Copia	13210408	13211034	TE_homo_17883	Barthea13783.t1	CDS	13215044	13215135	4010	upstream
chr03	LTR/Copia	13312688	13312771	TE_homo_17966	Barthea13790.t1	CDS	13317364	13317544	4593	upstream
chr03	LTR/Copia	13312771	13313001	TE_homo_17967	Barthea13790.t1	CDS	13317364	13317544	4363	upstream
chr03	LTR/Copia	13686905	13688153	TE_homo_18258	Barthea13808.t1	CDS	13703957	13704715	15804	upstream
chr03	LTR/Copia	13776386	13777064	TE_homo_18317	Barthea13813.t1	CDS	13763777	13763848	12538	downstream
chr03	LTR/Copia	13790042	13790726	TE_homo_18328	Barthea13814.t1	CDS	13815259	13815580	24533	upstream
chr03	LTR/Copia	13792499	13792584	TE_homo_18329	Barthea13814.t1	CDS	13815259	13815580	22675	upstream
chr03	LTR/Copia	13798410	13798541	TE_homo_18332	Barthea13814.t1	CDS	13815259	13815580	16718	upstream
chr03	LTR/Copia	13798540	13798634	TE_homo_18333	Barthea13814.t1	CDS	13815259	13815580	16625	upstream
chr03	LTR/Copia	13825971	13826644	TE_homo_18358	Barthea13815.t1	CDS	13822450	13822822	3149	downstream
chr03	LTR/Copia	13826783	13826906	TE_homo_18359	Barthea13815.t1	CDS	13822450	13822822	3961	downstream
chr03	LTR/Copia	13826907	13829013	TE_homo_18360	Barthea13815.t1	CDS	13822450	13822822	4085	downstream
chr03	LTR/Copia	14044407	14044636	TE_homo_18529	Barthea13828.t1	CDS	14034032	14034433	9974	downstream
chr03	LTR/Copia	14044684	14044824	TE_homo_18530	Barthea13828.t1	CDS	14034032	14034433	10251	downstream
chr03	LTR/Copia	14152033	14152417	TE_homo_18593	Barthea13837.t1	CDS	14157798	14157864	5381	upstream
chr03	LTR/Copia	14152450	14152728	TE_homo_18594	Barthea13837.t1	CDS	14157798	14157864	5070	upstream
chr03	LTR/Copia	14152730	14153526	TE_homo_18595	Barthea13837.t1	CDS	14157798	14157864	4272	upstream
chr03	LTR/Copia	14153709	14153801	TE_homo_18597	Barthea13837.t1	CDS	14157798	14157864	3997	upstream
chr03	LTR/Copia	14153800	14155426	TE_homo_18598	Barthea13837.t1	CDS	14157798	14157864	2372	upstream
chr03	LTR/Copia	14155617	14156158	TE_homo_18599	Barthea13837.t1	CDS	14157798	14157864	1640	upstream
chr03	LTR/Copia	14158405	14158531	TE_homo_18602	Barthea13837.t1	CDS	14158016	14158356	49	downstream
chr03	LTR/Copia	14158673	14161605	TE_homo_18603	Barthea13837.t1	CDS	14158016	14158356	317	downstream
chr03	LTR/Copia	14161654	14161894	TE_homo_18604	Barthea13837.t1	CDS	14158016	14158356	3298	downstream
chr03	LTR/Copia	14162062	14162648	TE_homo_18605	Barthea13837.t1	CDS	14158016	14158356	3706	downstream
chr03	LTR/Copia	14162669	14162808	TE_homo_18606	Barthea13837.t1	CDS	14158016	14158356	4313	downstream
chr03	LTR/Copia	14199854	14200377	TE_homo_18643	Barthea13838.t1	CDS	14207399	14207677	7022	upstream
chr03	LTR/Copia	14200648	14200966	TE_homo_18645	Barthea13838.t1	CDS	14207399	14207677	6433	upstream
chr03	LTR/Copia	14321867	14324879	TE_homo_18748	Barthea13849.t1	CDS	14330290	14330415	5411	upstream
chr03	LTR/Copia	14325024	14325171	TE_homo_18749	Barthea13849.t1	CDS	14330290	14330415	5119	upstream
chr03	LTR/Copia	14327687	14329323	TE_homo_18752	Barthea13849.t1	CDS	14330290	14330415	967	upstream
chr03	LTR/Copia	14395003	14395347	TE_homo_18775	Barthea13864.t1	CDS	14394637	14395011	8	3-overlap
chr03	LTR/Copia	14395390	14396464	TE_homo_18776	Barthea13864.t1	CDS	14394637	14395011	379	downstream
chr03	LTR/Copia	14396465	14396596	TE_homo_18777	Barthea13864.t1	CDS	14394637	14395011	1454	downstream
chr03	LTR/Copia	14396597	14396767	TE_homo_18778	Barthea13864.t1	CDS	14394637	14395011	1586	downstream
chr03	LTR/Copia	14396768	14399545	TE_homo_18779	Barthea13864.t1	CDS	14394637	14395011	1757	downstream
chr03	LTR/Copia	14399550	14400050	TE_homo_18780	Barthea13865.t1	CDS	14402647	14402883	2597	upstream
chr03	LTR/Copia	14400025	14400220	TE_homo_18781	Barthea13865.t1	CDS	14402647	14402883	2427	upstream
chr03	LTR/Copia	14400916	14401067	TE_homo_18782	Barthea13865.t1	CDS	14402647	14402883	1580	upstream
chr03	LTR/Copia	14401071	14401480	TE_homo_18783	Barthea13865.t1	CDS	14402647	14402883	1167	upstream
chr03	LTR/Copia	14401520	14402571	TE_homo_18784	Barthea13865.t1	CDS	14402647	14402883	76	upstream
chr03	LTR/Copia	14453280	14458430	repeat_region_74	Barthea13867.t1	CDS	14474228	14475700	15798	upstream
chr03	LTR/Copia	14471726	14472774	TE_homo_18828	Barthea13867.t1	CDS	14474228	14475700	1454	upstream
chr03	LTR/Copia	14472775	14473634	TE_homo_18829	Barthea13867.t1	CDS	14474228	14475700	594	upstream
chr03	LTR/Copia	14531869	14531977	TE_homo_18915	Barthea13870.t1	CDS	14542019	14542360	10042	upstream
chr03	LTR/Copia	14572020	14572305	TE_homo_18941	Barthea13874.t1	CDS	14579724	14579911	7419	upstream
chr03	LTR/Copia	14572305	14572758	TE_homo_18942	Barthea13874.t1	CDS	14579724	14579911	6966	upstream
chr03	LTR/Copia	14572766	14573302	TE_homo_18943	Barthea13874.t1	CDS	14579724	14579911	6422	upstream
chr03	LTR/Copia	14573503	14573916	TE_homo_18944	Barthea13874.t1	CDS	14579724	14579911	5808	upstream
chr03	LTR/Copia	14573932	14574269	TE_homo_18945	Barthea13874.t1	CDS	14579724	14579911	5455	upstream
chr03	LTR/Copia	14574611	14574915	TE_homo_18946	Barthea13874.t1	CDS	14579724	14579911	4809	upstream
chr03	LTR/Copia	14574921	14575685	TE_homo_18947	Barthea13874.t1	CDS	14579724	14579911	4039	upstream
chr03	LTR/Copia	14581396	14581821	TE_homo_18957	Barthea13874.t1	CDS	14580267	14580594	802	downstream
chr03	LTR/Copia	14582361	14582571	TE_homo_18961	Barthea13874.t1	CDS	14580267	14580594	1767	downstream
chr03	LTR/Copia	14582611	14582951	TE_homo_18962	Barthea13874.t1	CDS	14580267	14580594	2017	downstream
chr03	LTR/Copia	14755761	14756114	TE_homo_19026	Barthea13903.t1	CDS	14759005	14759391	2891	upstream
chr03	LTR/Copia	14855781	14856026	TE_homo_19075	Barthea13922.t1	CDS	14856974	14858227	948	upstream
chr03	LTR/Copia	15280406	15280892	TE_homo_19168	Barthea14012.t1	CDS	15282731	15283354	1839	upstream
chr03	LTR/Copia	15281753	15282211	TE_homo_19171	Barthea14012.t1	CDS	15282731	15283354	520	upstream
chr03	LTR/Copia	15562558	15562667	TE_homo_19206	Barthea14086.t1	CDS	15563258	15563578	591	upstream
chr03	LTR/Copia	15688524	15688646	TE_homo_19238	Barthea14120.t1	CDS	15687630	15687707	817	downstream
chr04	LTR/Copia	495339	495670	TE_homo_19664	Barthea14502.t1	CDS	496930	497219	1260	upstream
chr04	LTR/Copia	495763	496890	TE_homo_19665	Barthea14502.t1	CDS	496930	497219	40	upstream
chr04	LTR/Copia	739430	739515	TE_homo_19704	Barthea14563.t1	CDS	740435	740494	920	upstream
chr04	LTR/Copia	1369476	1369837	TE_homo_19767	Barthea14735.t1	CDS	1370746	1370750	909	upstream
chr04	LTR/Copia	6717363	6718026	TE_homo_20192	Barthea16165.t1	CDS	6717089	6717142	221	downstream
chr04	LTR/Copia	7347102	7347402	TE_homo_20228	Barthea16345.t1	CDS	7347656	7348187	254	upstream
chr04	LTR/Copia	8043841	8044158	TE_homo_20287	Barthea16535.t1	CDS	8041699	8042274	1567	downstream
chr04	LTR/Copia	8663405	8663546	TE_homo_20345	Barthea16701.t1	CDS	8663631	8663909	85	upstream
chr04	LTR/Copia	8664171	8664302	TE_homo_20347	Barthea16701.t1	CDS	8663631	8663909	262	downstream
chr04	LTR/Copia	9591121	9591428	TE_homo_20435	Barthea16936.t1	CDS	9590497	9590733	388	downstream
chr04	LTR/Copia	9591411	9591802	TE_homo_20436	Barthea16936.t1	CDS	9590497	9590733	678	downstream
chr04	LTR/Copia	9591796	9591881	TE_homo_20437	Barthea16936.t1	CDS	9590497	9590733	1063	downstream
chr04	LTR/Copia	9722971	9723051	TE_homo_20457	Barthea16962.t1	CDS	9725441	9726726	2390	upstream
chr04	LTR/Copia	9747956	9748291	TE_homo_20459	Barthea16965.t1	CDS	9746532	9746574	1382	downstream
chr04	LTR/Copia	9748655	9748810	TE_homo_20461	Barthea16965.t1	CDS	9746532	9746574	2081	downstream
chr04	LTR/Copia	10394641	10394883	TE_homo_20601	Barthea17100.t1	CDS	10394381	10394578	63	downstream
chr04	LTR/Copia	10395213	10395740	TE_homo_20603	Barthea17100.t1	CDS	10394381	10394578	635	downstream
chr04	LTR/Copia	10395749	10397723	TE_homo_20604	Barthea17100.t1	CDS	10394381	10394578	1171	downstream
chr04	LTR/Copia	10698588	10699668	TE_homo_20662	Barthea17161.t1	CDS	10698209	10698294	294	downstream
chr04	LTR/Copia	10699887	10700123	TE_homo_20663	Barthea17161.t1	CDS	10698209	10698294	1593	downstream
chr04	LTR/Copia	10927219	10927605	TE_homo_20731	Barthea17202.t1	CDS	10929154	10929486	1549	upstream
chr04	LTR/Copia	10927600	10927717	TE_homo_20732	Barthea17202.t1	CDS	10929154	10929486	1437	upstream
chr04	LTR/Copia	10928203	10929074	TE_homo_20734	Barthea17202.t1	CDS	10929154	10929486	80	upstream
chr04	LTR/Copia	11012142	11012774	TE_homo_20777	Barthea17220.t1	CDS	11013974	11015497	1200	upstream
chr04	LTR/Copia	11087228	11087546	TE_homo_20819	Barthea17229.t1	CDS	11086443	11086856	372	downstream
chr04	LTR/Copia	11088990	11089222	TE_homo_20821	Barthea17229.t1	CDS	11086443	11086856	2134	downstream
chr04	LTR/Copia	11282279	11282511	TE_homo_20902	Barthea17254.t1	CDS	11287172	11287483	4661	upstream
chr04	LTR/Copia	11283954	11284305	TE_homo_20904	Barthea17254.t1	CDS	11287172	11287483	2867	upstream
chr04	LTR/Copia	11344219	11344866	TE_homo_20946	Barthea17259.t1	CDS	11335479	11335632	8587	downstream
chr04	LTR/Copia	11559836	11560082	TE_homo_21055	Barthea17287.t1	CDS	11565006	11565281	4924	upstream
chr04	LTR/Copia	11560146	11560264	TE_homo_21056	Barthea17287.t1	CDS	11565006	11565281	4742	upstream
chr04	LTR/Copia	11560265	11560720	TE_homo_21057	Barthea17287.t1	CDS	11565006	11565281	4286	upstream
chr04	LTR/Copia	11562911	11563047	TE_homo_21058	Barthea17287.t1	CDS	11565006	11565281	1959	upstream
chr04	LTR/Copia	11563249	11563364	TE_homo_21059	Barthea17287.t1	CDS	11565006	11565281	1642	upstream
chr04	LTR/Copia	11570169	11570268	TE_homo_21066	Barthea17288.t1	CDS	11571139	11571738	871	upstream
chr04	LTR/Copia	11570324	11570424	TE_homo_21067	Barthea17288.t1	CDS	11571139	11571738	715	upstream
chr04	LTR/Copia	11570429	11570611	TE_homo_21068	Barthea17288.t1	CDS	11571139	11571738	528	upstream
chr04	LTR/Copia	11572609	11572970	TE_homo_21069	Barthea17288.t1	CDS	11571139	11571738	871	downstream
chr04	LTR/Copia	11572966	11573333	TE_homo_21070	Barthea17288.t1	CDS	11571139	11571738	1228	downstream
chr04	LTR/Copia	11575348	11576113	TE_homo_21071	Barthea17288.t1	CDS	11571139	11571738	3610	downstream
chr04	LTR/Copia	11576114	11576521	TE_homo_21072	Barthea17288.t1	CDS	11571139	11571738	4376	downstream
chr04	LTR/Copia	11577522	11578058	TE_homo_21073	Barthea17289.t1	CDS	11582309	11582908	4251	upstream
chr04	LTR/Copia	11578122	11578217	TE_homo_21074	Barthea17289.t1	CDS	11582309	11582908	4092	upstream
chr04	LTR/Copia	11578297	11578695	TE_homo_21075	Barthea17289.t1	CDS	11582309	11582908	3614	upstream
chr04	LTR/Copia	11581066	11581211	TE_homo_21076	Barthea17289.t1	CDS	11582309	11582908	1098	upstream
chr04	LTR/Copia	11581413	11581528	TE_homo_21077	Barthea17289.t1	CDS	11582309	11582908	781	upstream
chr04	LTR/Copia	11593649	11593980	TE_homo_21087	Barthea17291.t1	CDS	11591482	11592060	1589	downstream
chr04	LTR/Copia	11601130	11601329	TE_homo_21096	Barthea17291.t1	CDS	11591482	11592060	9070	downstream
chr04	LTR/Copia	11681982	11682971	TE_homo_21145	Barthea17301.t1	CDS	11681399	11681575	407	downstream
chr04	LTR/Copia	11682964	11683276	TE_homo_21146	Barthea17301.t1	CDS	11681399	11681575	1389	downstream
chr04	LTR/Copia	11786743	11786960	TE_homo_21190	Barthea17318.t1	CDS	11784325	11785317	1426	downstream
chr04	LTR/Copia	11790782	11790962	TE_homo_21194	Barthea17319.t1	CDS	11796092	11796340	5130	upstream
chr04	LTR/Copia	11791303	11791540	TE_homo_21196	Barthea17319.t1	CDS	11796092	11796340	4552	upstream
chr04	LTR/Copia	11793045	11793848	TE_homo_21199	Barthea17319.t1	CDS	11796092	11796340	2244	upstream
chr04	LTR/Copia	11793849	11794692	TE_homo_21200	Barthea17319.t1	CDS	11796092	11796340	1400	upstream
chr04	LTR/Copia	11874774	11875408	TE_homo_21233	Barthea17334.t1	CDS	11876480	11876869	1072	upstream
chr04	LTR/Copia	11875409	11875740	TE_homo_21234	Barthea17334.t1	CDS	11876480	11876869	740	upstream
chr04	LTR/Copia	12218572	12218929	TE_homo_21472	Barthea17357.t1	CDS	12223376	12223863	4447	upstream
chr04	LTR/Copia	12218930	12222750	TE_homo_21473	Barthea17357.t1	CDS	12223376	12223863	626	upstream
chr04	LTR/Copia	12222751	12223107	TE_homo_21474	Barthea17357.t1	CDS	12223376	12223863	269	upstream
chr04	LTR/Copia	12242032	12242334	TE_homo_21491	Barthea17358.t1	CDS	12244627	12244923	2293	upstream
chr04	LTR/Copia	12242331	12242440	TE_homo_21492	Barthea17358.t1	CDS	12244627	12244923	2187	upstream
chr04	LTR/Copia	12252326	12252515	TE_homo_21496	Barthea17359.t1	CDS	12250505	12250585	1741	downstream
chr04	LTR/Copia	12252542	12252699	TE_homo_21497	Barthea17359.t1	CDS	12250505	12250585	1957	downstream
chr04	LTR/Copia	12252717	12252894	TE_homo_21498	Barthea17359.t1	CDS	12250505	12250585	2132	downstream
chr04	LTR/Copia	12422773	12423787	TE_homo_21824	Barthea17368.t1	CDS	12420389	12420901	1872	downstream
chr04	LTR/Copia	12423792	12424203	TE_homo_21825	Barthea17368.t1	CDS	12420389	12420901	2891	downstream
chr04	LTR/Copia	12436071	12436545	TE_homo_21832	Barthea17370.t1	CDS	12434535	12434664	1407	downstream
chr04	LTR/Copia	12436560	12438297	TE_homo_21833	Barthea17370.t1	CDS	12434535	12434664	1896	downstream
chr04	LTR/Copia	12470683	12471004	TE_homo_21843	Barthea17372.t1	CDS	12465457	12465583	5100	downstream
chr04	LTR/Copia	12471005	12471363	TE_homo_21844	Barthea17372.t1	CDS	12465457	12465583	5422	downstream
chr04	LTR/Copia	12551786	12552807	TE_homo_21913	Barthea17378.t1	CDS	12551740	12551760	26	downstream
chr04	LTR/Copia	12553160	12554002	TE_homo_21914	Barthea17378.t1	CDS	12551740	12551760	1400	downstream
chr04	LTR/Copia	12554003	12554270	TE_homo_21915	Barthea17378.t1	CDS	12551740	12551760	2243	downstream
chr04	LTR/Copia	12715305	12715562	TE_homo_22022	Barthea17394.t1	CDS	12723978	12724115	8416	upstream
chr04	LTR/Copia	12715919	12716070	TE_homo_22023	Barthea17394.t1	CDS	12723978	12724115	7908	upstream
chr04	LTR/Copia	12716078	12716388	TE_homo_22024	Barthea17394.t1	CDS	12723978	12724115	7590	upstream
chr04	LTR/Copia	12716530	12717583	TE_homo_22025	Barthea17394.t1	CDS	12723978	12724115	6395	upstream
chr04	LTR/Copia	12717584	12717943	TE_homo_22026	Barthea17394.t1	CDS	12723978	12724115	6035	upstream
chr04	LTR/Copia	12717944	12718032	TE_homo_22027	Barthea17394.t1	CDS	12723978	12724115	5946	upstream
chr04	LTR/Copia	12718023	12719361	TE_homo_22028	Barthea17394.t1	CDS	12723978	12724115	4617	upstream
chr04	LTR/Copia	12719372	12720082	TE_homo_22029	Barthea17394.t1	CDS	12723978	12724115	3896	upstream
chr04	LTR/Copia	12720763	12720920	TE_homo_22030	Barthea17394.t1	CDS	12723978	12724115	3058	upstream
chr04	LTR/Copia	12720928	12721210	TE_homo_22031	Barthea17394.t1	CDS	12723978	12724115	2768	upstream
chr04	LTR/Copia	12721415	12722167	TE_homo_22032	Barthea17394.t1	CDS	12723978	12724115	1811	upstream
chr04	LTR/Copia	12722171	12722303	TE_homo_22033	Barthea17394.t1	CDS	12723978	12724115	1675	upstream
chr04	LTR/Copia	12867694	12867951	TE_homo_22111	Barthea17416.t1	CDS	12866263	12866296	1398	downstream
chr04	LTR/Copia	12868376	12868712	TE_homo_22113	Barthea17416.t1	CDS	12866263	12866296	2080	downstream
chr04	LTR/Copia	12868862	12868981	TE_homo_22114	Barthea17416.t1	CDS	12866263	12866296	2566	downstream
chr04	LTR/Copia	12960492	12961009	TE_homo_22149	Barthea17430.t1	CDS	12962408	12962453	1399	upstream
chr04	LTR/Copia	12989846	12991267	TE_homo_22171	Barthea17431.t1	CDS	12995487	12995744	4220	upstream
chr04	LTR/Copia	12994299	12994969	TE_homo_22174	Barthea17431.t1	CDS	12995487	12995744	518	upstream
chr04	LTR/Copia	12996150	12996298	TE_homo_22175	Barthea17431.t1	CDS	12995487	12995744	406	downstream
chr04	LTR/Copia	12996436	12999387	TE_homo_22176	Barthea17431.t1	CDS	12995487	12995744	692	downstream
chr04	LTR/Copia	12999440	12999680	TE_homo_22177	Barthea17431.t1	CDS	12995487	12995744	3696	downstream
chr04	LTR/Copia	12999847	13000435	TE_homo_22178	Barthea17431.t1	CDS	12995487	12995744	4103	downstream
chr04	LTR/Copia	13000451	13000595	TE_homo_22179	Barthea17431.t1	CDS	12995487	12995744	4707	downstream
chr04	LTR/Copia	13041507	13041905	TE_homo_22208	Barthea17433.t1	CDS	13043119	13043164	1214	upstream
chr04	LTR/Copia	13056163	13056377	TE_homo_22216	Barthea17434.t1	CDS	13049561	13049757	6406	downstream
chr04	LTR/Copia	13118861	13119329	TE_homo_22263	Barthea17440.t1	CDS	13127656	13128153	8327	upstream
chr04	LTR/Copia	13120002	13120346	TE_homo_22267	Barthea17440.t1	CDS	13127656	13128153	7310	upstream
chr04	LTR/Copia	13126835	13126967	TE_homo_22268	Barthea17440.t1	CDS	13127656	13128153	689	upstream
chr04	LTR/Copia	13128489	13128616	TE_homo_22269	Barthea17440.t1	CDS	13127656	13128153	336	downstream
chr04	LTR/Copia	13128622	13128766	TE_homo_22270	Barthea17440.t1	CDS	13127656	13128153	469	downstream
chr04	LTR/Copia	13128767	13129247	TE_homo_22271	Barthea17440.t1	CDS	13127656	13128153	614	downstream
chr04	LTR/Copia	13129247	13130887	TE_homo_22272	Barthea17440.t1	CDS	13127656	13128153	1094	downstream
chr04	LTR/Copia	13130888	13131004	TE_homo_22273	Barthea17440.t1	CDS	13127656	13128153	2735	downstream
chr04	LTR/Copia	13131001	13131855	TE_homo_22274	Barthea17440.t1	CDS	13127656	13128153	2848	downstream
chr04	LTR/Copia	13132896	13133046	TE_homo_22276	Barthea17440.t1	CDS	13127656	13128153	4743	downstream
chr04	LTR/Copia	13133214	13133383	TE_homo_22277	Barthea17440.t1	CDS	13127656	13128153	5061	downstream
chr04	LTR/Copia	13141508	13142040	TE_homo_22291	Barthea17442.t1	CDS	13144256	13144474	2216	upstream
chr04	LTR/Copia	13142037	13142372	TE_homo_22292	Barthea17442.t1	CDS	13144256	13144474	1884	upstream
chr04	LTR/Copia	13142554	13142839	TE_homo_22293	Barthea17442.t1	CDS	13144256	13144474	1417	upstream
chr04	LTR/Copia	13142841	13143060	TE_homo_22294	Barthea17442.t1	CDS	13144256	13144474	1196	upstream
chr04	LTR/Copia	13144499	13145629	TE_homo_22296	Barthea17442.t1	CDS	13144256	13144474	25	downstream
chr04	LTR/Copia	13147639	13149481	TE_homo_22300	Barthea17442.t1	CDS	13144256	13144474	3165	downstream
chr04	LTR/Copia	13149482	13149670	TE_homo_22301	Barthea17442.t1	CDS	13144256	13144474	5008	downstream
chr04	LTR/Copia	13149723	13150802	TE_homo_22302	Barthea17442.t1	CDS	13144256	13144474	5249	downstream
chr04	LTR/Copia	13163704	13163902	TE_homo_22313	Barthea17443.t1	CDS	13161821	13162094	1610	downstream
chr04	LTR/Copia	13164217	13164459	TE_homo_22314	Barthea17443.t1	CDS	13161821	13162094	2123	downstream
chr04	LTR/Copia	13164511	13164671	TE_homo_22315	Barthea17443.t1	CDS	13161821	13162094	2417	downstream
chr04	LTR/Copia	13164670	13164994	TE_homo_22316	Barthea17443.t1	CDS	13161821	13162094	2576	downstream
chr04	LTR/Copia	13165078	13165169	TE_homo_22317	Barthea17443.t1	CDS	13161821	13162094	2984	downstream
chr04	LTR/Copia	13292440	13295290	TE_homo_22411	Barthea17453.t1	CDS	13291096	13291530	910	downstream
chr04	LTR/Copia	13295291	13295442	TE_homo_22412	Barthea17453.t1	CDS	13291096	13291530	3761	downstream
chr04	LTR/Copia	13295443	13295574	TE_homo_22413	Barthea17453.t1	CDS	13291096	13291530	3913	downstream
chr04	LTR/Copia	13299997	13300157	TE_homo_22420	Barthea17453.t1	CDS	13291096	13291530	8467	downstream
chr04	LTR/Copia	13300335	13300545	TE_homo_22421	Barthea17453.t1	CDS	13291096	13291530	8805	downstream
chr04	LTR/Copia	13336344	13336738	TE_homo_22446	Barthea17459.t1	CDS	13337188	13337520	450	upstream
chr04	LTR/Copia	13369352	13369494	TE_homo_22466	Barthea17462.t1	CDS	13369805	13369946	311	upstream
chr04	LTR/Copia	13408200	13411215	TE_homo_22498	Barthea17466.t1	CDS	13412742	13412873	1527	upstream
chr04	LTR/Copia	13411268	13411508	TE_homo_22499	Barthea17466.t1	CDS	13412742	13412873	1234	upstream
chr04	LTR/Copia	13411677	13412266	TE_homo_22500	Barthea17466.t1	CDS	13412742	13412873	476	upstream
chr04	LTR/Copia	13412282	13412430	TE_homo_22501	Barthea17466.t1	CDS	13412742	13412873	312	upstream
chr04	LTR/Copia	13488971	13489119	TE_homo_22536	Barthea17478.t1	CDS	13491831	13492124	2712	upstream
chr04	LTR/Copia	13489142	13489717	TE_homo_22537	Barthea17478.t1	CDS	13491831	13492124	2114	upstream
chr04	LTR/Copia	13489904	13490067	TE_homo_22538	Barthea17478.t1	CDS	13491831	13492124	1764	upstream
chr04	LTR/Copia	13490120	13490375	TE_homo_22539	Barthea17478.t1	CDS	13491831	13492124	1456	upstream
chr04	LTR/Copia	13490383	13490997	TE_homo_22540	Barthea17478.t1	CDS	13491831	13492124	834	upstream
chr04	LTR/Copia	13491011	13491710	TE_homo_22541	Barthea17478.t1	CDS	13491831	13492124	121	upstream
chr04	LTR/Copia	13492700	13493087	TE_homo_22543	Barthea17478.t1	CDS	13491831	13492124	576	downstream
chr04	LTR/Copia	13494299	13495020	TE_homo_22546	Barthea17478.t1	CDS	13491831	13492124	2175	downstream
chr04	LTR/Copia	13507487	13508108	TE_homo_22555	Barthea17480.t1	CDS	13509299	13509541	1191	upstream
chr04	LTR/Copia	13511607	13511715	TE_homo_22559	Barthea17481.t1	CDS	13510535	13511159	448	downstream
chr04	LTR/Copia	13511747	13512331	TE_homo_22560	Barthea17481.t1	CDS	13510535	13511159	588	downstream
chr04	LTR/Copia	13512500	13512740	TE_homo_22561	Barthea17481.t1	CDS	13510535	13511159	1341	downstream
chr04	LTR/Copia	13512791	13512926	TE_homo_22562	Barthea17481.t1	CDS	13510535	13511159	1632	downstream
chr04	LTR/Copia	13513243	13516069	TE_homo_22564	Barthea17481.t1	CDS	13510535	13511159	2084	downstream
chr04	LTR/Copia	13537330	13537793	TE_homo_22575	Barthea17482.t1	CDS	13524328	13524494	12836	downstream
chr04	LTR/Copia	13538132	13538616	TE_homo_22577	Barthea17482.t1	CDS	13524328	13524494	13638	downstream
chr04	LTR/Copia	13641232	13641590	TE_homo_22655	Barthea17485.t1	CDS	13640284	13640664	568	downstream
chr04	LTR/Copia	13798549	13798954	TE_homo_22737	Barthea17512.t1	CDS	13805155	13805340	6201	upstream
chr04	LTR/Copia	13799237	13799706	TE_homo_22739	Barthea17512.t1	CDS	13805155	13805340	5449	upstream
chr04	LTR/Copia	13800341	13800764	TE_homo_22741	Barthea17512.t1	CDS	13805155	13805340	4391	upstream
chr04	LTR/Copia	13859810	13860821	TE_homo_22764	Barthea17521.t1	CDS	13862592	13863050	1771	upstream
chr04	LTR/Copia	13881071	13882792	TE_homo_22770	Barthea17526.t1	CDS	13883297	13883539	505	upstream
chr04	LTR/Copia	13884353	13884469	TE_homo_22771	Barthea17526.t1	CDS	13883297	13883539	814	downstream
chr04	LTR/Copia	13884487	13885063	TE_homo_22772	Barthea17526.t1	CDS	13883297	13883539	948	downstream
chr04	LTR/Copia	13885233	13885474	TE_homo_22773	Barthea17526.t1	CDS	13883297	13883539	1694	downstream
chr04	LTR/Copia	13885527	13886722	TE_homo_22774	Barthea17526.t1	CDS	13883297	13883539	1988	downstream
chr04	LTR/Copia	14102342	14106082	TE_homo_22836	Barthea17569.t1	CDS	14101618	14101744	598	downstream
chr04	LTR/Copia	14106465	14107227	TE_homo_22837	Barthea17570.t1	CDS	14109403	14110134	2176	upstream
chr04	LTR/Copia	14107228	14107474	TE_homo_22838	Barthea17570.t1	CDS	14109403	14110134	1929	upstream
chr04	LTR/Copia	14197668	14197855	TE_homo_22879	Barthea17583.t1	CDS	14195786	14197333	335	downstream
chr04	LTR/Copia	14198232	14198384	TE_homo_22881	Barthea17583.t1	CDS	14195786	14197333	899	downstream
chr04	LTR/Copia	14198579	14199031	TE_homo_22884	Barthea17583.t1	CDS	14195786	14197333	1246	downstream
chr04	LTR/Copia	14257703	14262206	TE_homo_22906	Barthea17602.t1	CDS	14256936	14257280	423	downstream
chr04	LTR/Copia	14387689	14388718	TE_homo_22944	Barthea17623.t1	CDS	14387473	14387582	107	downstream
chr04	LTR/Copia	14547192	14547504	TE_homo_22988	Barthea17657.t1	CDS	14548602	14548781	1098	upstream
chr04	LTR/Copia	14547509	14548185	TE_homo_22989	Barthea17657.t1	CDS	14548602	14548781	417	upstream
chr04	LTR/Copia	14625894	14631360	repeat_region_96	Barthea17672.t1	CDS	14608962	14609324	16570	downstream
chr04	LTR/Copia	14625904	14631355	repeat_region_97	Barthea17672.t1	CDS	14608962	14609324	16580	downstream
chr04	LTR/Copia	14636878	14637021	TE_homo_23029	Barthea17672.t1	CDS	14608962	14609324	27554	downstream
chr04	LTR/Copia	14646580	14647987	TE_homo_23043	Barthea17672.t1	CDS	14608962	14609324	37256	downstream
chr04	LTR/Copia	14650089	14650237	TE_homo_23048	Barthea17672.t1	CDS	14608962	14609324	40765	downstream
chr04	LTR/Copia	14764280	14764874	TE_homo_23162	Barthea17676.t1	CDS	14759653	14763222	1058	downstream
chr04	LTR/Copia	14769279	14769438	TE_homo_23172	Barthea17676.t1	CDS	14759653	14763222	6057	downstream
chr04	LTR/Copia	14810857	14811007	TE_homo_23203	Barthea17684.t1	CDS	14817155	14817523	6148	upstream
chr04	LTR/Copia	14816637	14816758	TE_homo_23207	Barthea17684.t1	CDS	14817155	14817523	397	upstream
chr04	LTR/Copia	15012240	15013028	TE_homo_23248	Barthea17723.t1	CDS	15013256	15013422	228	upstream
chr04	LTR/Copia	15164514	15165443	TE_homo_23360	Barthea17739.t1	CDS	15141077	15141385	23129	downstream
chr04	LTR/Copia	15168613	15168761	TE_homo_23363	Barthea17739.t1	CDS	15141077	15141385	27228	downstream
chr04	LTR/Copia	15186402	15186600	TE_homo_23370	Barthea17740.t1	CDS	15202182	15202474	15582	upstream
chr04	LTR/Copia	15186596	15186751	TE_homo_23371	Barthea17740.t1	CDS	15202182	15202474	15431	upstream
chr04	LTR/Copia	15188157	15188394	TE_homo_23372	Barthea17740.t1	CDS	15202182	15202474	13788	upstream
chr04	LTR/Copia	15188402	15188483	TE_homo_23373	Barthea17740.t1	CDS	15202182	15202474	13699	upstream
chr04	LTR/Copia	15188486	15189012	TE_homo_23374	Barthea17740.t1	CDS	15202182	15202474	13170	upstream
chr04	LTR/Copia	15193384	15193879	TE_homo_23377	Barthea17740.t1	CDS	15202182	15202474	8303	upstream
chr04	LTR/Copia	15193934	15194163	TE_homo_23378	Barthea17740.t1	CDS	15202182	15202474	8019	upstream
chr04	LTR/Copia	15201166	15201273	TE_homo_23387	Barthea17740.t1	CDS	15202182	15202474	909	upstream
chr04	LTR/Copia	15349354	15349448	TE_homo_23444	Barthea17763.t1	CDS	15348946	15348992	362	downstream
chr04	LTR/Copia	15397386	15397752	TE_homo_23466	Barthea17772.t1	CDS	15405341	15405413	7589	upstream
chr04	LTR/Copia	15397761	15398982	TE_homo_23467	Barthea17772.t1	CDS	15405341	15405413	6359	upstream
chr04	LTR/Copia	15399149	15399276	TE_homo_23468	Barthea17772.t1	CDS	15405341	15405413	6065	upstream
chr04	LTR/Copia	15399278	15400392	TE_homo_23469	Barthea17772.t1	CDS	15405341	15405413	4949	upstream
chr04	LTR/Copia	15400393	15401424	TE_homo_23470	Barthea17772.t1	CDS	15405341	15405413	3917	upstream
chr04	LTR/Copia	15401425	15402287	TE_homo_23471	Barthea17772.t1	CDS	15405341	15405413	3054	upstream
chr04	LTR/Copia	15427595	15427727	TE_homo_23479	Barthea17776.t1	CDS	15432964	15433461	5237	upstream
chr04	LTR/Copia	15427728	15428815	TE_homo_23480	Barthea17776.t1	CDS	15432964	15433461	4149	upstream
chr04	LTR/Copia	15429054	15429220	TE_homo_23481	Barthea17776.t1	CDS	15432964	15433461	3744	upstream
chr04	LTR/Copia	15440276	15440666	TE_homo_23487	Barthea17776.t1	CDS	15432964	15433461	6815	downstream
chr04	LTR/Copia	15440658	15441154	TE_homo_23488	Barthea17776.t1	CDS	15432964	15433461	7197	downstream
chr04	LTR/Copia	15441220	15441545	TE_homo_23489	Barthea17776.t1	CDS	15432964	15433461	7759	downstream
chr04	LTR/Copia	15462208	15463184	TE_homo_23501	Barthea17778.t1	CDS	15460250	15461629	579	downstream
chr04	LTR/Copia	15463185	15464053	TE_homo_23502	Barthea17778.t1	CDS	15460250	15461629	1556	downstream
chr04	LTR/Copia	15464054	15466379	TE_homo_23503	Barthea17778.t1	CDS	15460250	15461629	2425	downstream
chr04	LTR/Copia	15466380	15466497	TE_homo_23504	Barthea17778.t1	CDS	15460250	15461629	4751	downstream
chr04	LTR/Copia	15466493	15467271	TE_homo_23505	Barthea17778.t1	CDS	15460250	15461629	4864	downstream
chr04	LTR/Copia	15468307	15468629	TE_homo_23507	Barthea17779.t1	CDS	15475248	15475745	6619	upstream
chr04	LTR/Copia	15468639	15469797	TE_homo_23508	Barthea17779.t1	CDS	15475248	15475745	5451	upstream
chr04	LTR/Copia	15469968	15470276	TE_homo_23509	Barthea17779.t1	CDS	15475248	15475745	4972	upstream
chr04	LTR/Copia	15471236	15472582	TE_homo_23511	Barthea17779.t1	CDS	15475248	15475745	2666	upstream
chr04	LTR/Copia	15472583	15473562	TE_homo_23512	Barthea17779.t1	CDS	15475248	15475745	1686	upstream
chr04	LTR/Copia	15473564	15474417	TE_homo_23513	Barthea17779.t1	CDS	15475248	15475745	831	upstream
chr04	LTR/Copia	15500579	15501437	TE_homo_23539	Barthea17781.t1	CDS	15499621	15500257	322	downstream
chr04	LTR/Copia	15501438	15501890	TE_homo_23540	Barthea17782.t1	CDS	15502014	15502166	124	upstream
chr04	LTR/Copia	15504768	15505747	TE_homo_23541	Barthea17783.t1	CDS	15502618	15503997	771	downstream
chr04	LTR/Copia	15505748	15506613	TE_homo_23542	Barthea17783.t1	CDS	15502618	15503997	1751	downstream
chr04	LTR/Copia	15506614	15508942	TE_homo_23543	Barthea17783.t1	CDS	15502618	15503997	2617	downstream
chr04	LTR/Copia	15508943	15509060	TE_homo_23544	Barthea17783.t1	CDS	15502618	15503997	4946	downstream
chr04	LTR/Copia	15509056	15509849	TE_homo_23545	Barthea17783.t1	CDS	15502618	15503997	5059	downstream
chr04	LTR/Copia	15510877	15511204	TE_homo_23547	Barthea17783.t1	CDS	15502618	15503997	6880	downstream
chr04	LTR/Copia	15511210	15512369	TE_homo_23548	Barthea17783.t1	CDS	15502618	15503997	7213	downstream
chr04	LTR/Copia	15512540	15512848	TE_homo_23549	Barthea17783.t1	CDS	15502618	15503997	8543	downstream
chr04	LTR/Copia	15513808	15515154	TE_homo_23551	Barthea17784.t1	CDS	15523801	15523836	8647	upstream
chr04	LTR/Copia	15515155	15516138	TE_homo_23552	Barthea17784.t1	CDS	15523801	15523836	7663	upstream
chr04	LTR/Copia	15516140	15517001	TE_homo_23553	Barthea17784.t1	CDS	15523801	15523836	6800	upstream
chr04	LTR/Copia	15555891	15556340	TE_homo_23561	Barthea17794.t1	CDS	15554785	15554907	984	downstream
chr04	LTR/Copia	15945769	15946045	TE_homo_23666	Barthea17872.t1	CDS	15944789	15944874	895	downstream
chr04	LTR/Copia	16006130	16006281	TE_homo_23670	Barthea17888.t1	CDS	16006292	16006656	11	upstream
chr04	LTR/Copia	16008443	16009289	TE_homo_23671	Barthea17888.t1	CDS	16006943	16006957	1486	downstream
chr04	LTR/Copia	16010641	16012109	TE_homo_23673	Barthea17888.t1	CDS	16006943	16006957	3684	downstream
chr04	LTR/Copia	16012110	16012314	TE_homo_23674	Barthea17888.t1	CDS	16006943	16006957	5153	downstream
chr05	LTR/Copia	2760731	2761006	TE_homo_23898	Barthea18662.t1	CDS	2761883	2763832	877	upstream
chr05	LTR/Copia	3243170	3243274	TE_homo_23974	Barthea18755.t1	CDS	3245437	3246307	2163	upstream
chr05	LTR/Copia	3243424	3244456	TE_homo_23975	Barthea18755.t1	CDS	3245437	3246307	981	upstream
chr05	LTR/Copia	3259441	3259535	TE_homo_23989	Barthea18757.t1	CDS	3262995	3263757	3460	upstream
chr05	LTR/Copia	3259833	3260626	TE_homo_23990	Barthea18757.t1	CDS	3262995	3263757	2369	upstream
chr05	LTR/Copia	3260627	3260981	TE_homo_23991	Barthea18757.t1	CDS	3262995	3263757	2014	upstream
chr05	LTR/Copia	3521865	3525605	TE_homo_24023	Barthea18805.t1	CDS	3525602	3525901	3	5-overlap
chr05	LTR/Copia	3525977	3526784	TE_homo_24024	Barthea18805.t1	CDS	3525602	3525901	76	downstream
chr05	LTR/Copia	3526838	3527103	TE_homo_24025	Barthea18805.t1	CDS	3525602	3525901	937	downstream
chr05	LTR/Copia	5605861	5605978	TE_homo_24391	Barthea19320.t1	CDS	5605885	5605986	93	5-overlap
chr05	LTR/Copia	5606612	5607460	TE_homo_24393	Barthea19320.t1	CDS	5606200	5606340	272	downstream
chr05	LTR/Copia	6341356	6341599	TE_homo_24620	Barthea19464.t1	CDS	6340798	6340863	493	downstream
chr05	LTR/Copia	6341600	6344015	TE_homo_24621	Barthea19464.t1	CDS	6340798	6340863	737	downstream
chr05	LTR/Copia	6379531	6380392	TE_homo_24650	Barthea19469.t1	CDS	6379096	6379389	142	downstream
chr05	LTR/Copia	6380393	6381211	TE_homo_24651	Barthea19469.t1	CDS	6379096	6379389	1004	downstream
chr05	LTR/Copia	6381238	6381394	TE_homo_24652	Barthea19469.t1	CDS	6379096	6379389	1849	downstream
chr05	LTR/Copia	6580240	6581833	TE_homo_24737	Barthea19502.t1	CDS	6582916	6583221	1083	upstream
chr05	LTR/Copia	6631581	6631847	TE_homo_24787	Barthea19508.t1	CDS	6632738	6632947	891	upstream
chr05	LTR/Copia	6631848	6632647	TE_homo_24788	Barthea19508.t1	CDS	6632738	6632947	91	upstream
chr05	LTR/Copia	6632932	6636637	TE_homo_24789	Barthea19508.t1	CDS	6632738	6632947	15	3-overlap
chr05	LTR/Copia	6802354	6803384	TE_homo_24871	Barthea19531.t1	CDS	6796964	6797079	5275	downstream
chr05	LTR/Copia	6804452	6804680	TE_homo_24873	Barthea19531.t1	CDS	6796964	6797079	7373	downstream
chr05	LTR/Copia	6830407	6830573	TE_homo_24886	Barthea19537.t1	CDS	6823282	6824676	5731	downstream
chr05	LTR/Copia	6832042	6832746	TE_homo_24887	Barthea19538.t1	CDS	6836899	6837304	4153	upstream
chr05	LTR/Copia	6833924	6834411	TE_homo_24889	Barthea19538.t1	CDS	6836899	6837304	2488	upstream
chr05	LTR/Copia	6834605	6835069	TE_homo_24890	Barthea19538.t1	CDS	6836899	6837304	1830	upstream
chr05	LTR/Copia	6904955	6905079	TE_homo_24911	Barthea19547.t1	CDS	6902531	6903217	1738	downstream
chr05	LTR/Copia	7063207	7063876	TE_homo_25019	Barthea19567.t1	CDS	7064809	7064885	933	upstream
chr05	LTR/Copia	7083738	7083937	TE_homo_25031	Barthea19568.t1	CDS	7079399	7079752	3986	downstream
chr05	LTR/Copia	7084148	7084240	TE_homo_25032	Barthea19568.t1	CDS	7079399	7079752	4396	downstream
chr05	LTR/Copia	7084557	7085162	TE_homo_25033	Barthea19568.t1	CDS	7079399	7079752	4805	downstream
chr05	LTR/Copia	7085656	7088307	TE_homo_25034	Barthea19568.t1	CDS	7079399	7079752	5904	downstream
chr05	LTR/Copia	7102013	7102680	TE_homo_25044	Barthea19569.t1	CDS	7104202	7104442	1522	upstream
chr05	LTR/Copia	7130595	7131270	TE_homo_25064	Barthea19570.t1	CDS	7140885	7140969	9615	upstream
chr05	LTR/Copia	7131600	7132330	TE_homo_25065	Barthea19570.t1	CDS	7140885	7140969	8555	upstream
chr05	LTR/Copia	7133550	7134900	TE_homo_25067	Barthea19570.t1	CDS	7140885	7140969	5985	upstream
chr05	LTR/Copia	7134913	7136144	TE_homo_25068	Barthea19570.t1	CDS	7140885	7140969	4741	upstream
chr05	LTR/Copia	7136391	7137250	TE_homo_25069	Barthea19570.t1	CDS	7140885	7140969	3635	upstream
chr05	LTR/Copia	7137252	7138285	TE_homo_25070	Barthea19570.t1	CDS	7140885	7140969	2600	upstream
chr05	LTR/Copia	7282551	7282666	TE_homo_25147	Barthea19588.t1	CDS	7289464	7289823	6798	upstream
chr05	LTR/Copia	7282667	7284969	TE_homo_25148	Barthea19588.t1	CDS	7289464	7289823	4495	upstream
chr05	LTR/Copia	7284970	7285824	TE_homo_25149	Barthea19588.t1	CDS	7289464	7289823	3640	upstream
chr05	LTR/Copia	7285825	7286687	TE_homo_25150	Barthea19588.t1	CDS	7289464	7289823	2777	upstream
chr05	LTR/Copia	7286725	7286835	TE_homo_25151	Barthea19588.t1	CDS	7289464	7289823	2629	upstream
chr05	LTR/Copia	7286836	7288411	TE_homo_25152	Barthea19588.t1	CDS	7289464	7289823	1053	upstream
chr05	LTR/Copia	7290248	7290377	TE_homo_25153	Barthea19588.t1	CDS	7289464	7289823	425	downstream
chr05	LTR/Copia	7290393	7290973	TE_homo_25154	Barthea19588.t1	CDS	7289464	7289823	570	downstream
chr05	LTR/Copia	7291142	7291381	TE_homo_25155	Barthea19588.t1	CDS	7289464	7289823	1319	downstream
chr05	LTR/Copia	7291435	7292580	TE_homo_25156	Barthea19588.t1	CDS	7289464	7289823	1612	downstream
chr05	LTR/Copia	7292581	7292666	TE_homo_25157	Barthea19588.t1	CDS	7289464	7289823	2758	downstream
chr05	LTR/Copia	7292667	7294306	TE_homo_25158	Barthea19588.t1	CDS	7289464	7289823	2844	downstream
chr05	LTR/Copia	7294447	7294595	TE_homo_25159	Barthea19588.t1	CDS	7289464	7289823	4624	downstream
chr05	LTR/Copia	7352633	7352988	TE_homo_25198	Barthea19591.t1	CDS	7355623	7355894	2635	upstream
chr05	LTR/Copia	7352989	7353098	TE_homo_25199	Barthea19591.t1	CDS	7355623	7355894	2525	upstream
chr05	LTR/Copia	7353533	7355078	TE_homo_25200	Barthea19591.t1	CDS	7355623	7355894	545	upstream
chr05	LTR/Copia	7357011	7357157	TE_homo_25201	Barthea19592.t1	CDS	7356505	7356804	207	downstream
chr05	LTR/Copia	7357173	7357753	TE_homo_25202	Barthea19592.t1	CDS	7356505	7356804	369	downstream
chr05	LTR/Copia	7357922	7358170	TE_homo_25203	Barthea19592.t1	CDS	7356505	7356804	1118	downstream
chr05	LTR/Copia	7358223	7359412	TE_homo_25204	Barthea19592.t1	CDS	7356505	7356804	1419	downstream
chr05	LTR/Copia	7359413	7359498	TE_homo_25205	Barthea19592.t1	CDS	7356505	7356804	2609	downstream
chr05	LTR/Copia	7359499	7359786	TE_homo_25206	Barthea19592.t1	CDS	7356505	7356804	2695	downstream
chr05	LTR/Copia	7360042	7360380	TE_homo_25208	Barthea19592.t1	CDS	7356505	7356804	3238	downstream
chr05	LTR/Copia	7360549	7360797	TE_homo_25209	Barthea19592.t1	CDS	7356505	7356804	3745	downstream
chr05	LTR/Copia	7360850	7362039	TE_homo_25210	Barthea19592.t1	CDS	7356505	7356804	4046	downstream
chr05	LTR/Copia	7362040	7362125	TE_homo_25211	Barthea19592.t1	CDS	7356505	7356804	5236	downstream
chr05	LTR/Copia	7362126	7362413	TE_homo_25212	Barthea19592.t1	CDS	7356505	7356804	5322	downstream
chr05	LTR/Copia	7409112	7409579	TE_homo_25249	Barthea19596.t1	CDS	7412838	7412938	3259	upstream
chr05	LTR/Copia	7409581	7409673	TE_homo_25250	Barthea19596.t1	CDS	7412838	7412938	3165	upstream
chr05	LTR/Copia	7564505	7564871	TE_homo_25377	Barthea19608.t1	CDS	7561518	7561925	2580	downstream
chr05	LTR/Copia	7603722	7603839	TE_homo_25406	Barthea19611.t1	CDS	7612966	7613304	9127	upstream
chr05	LTR/Copia	7603910	7604776	TE_homo_25407	Barthea19611.t1	CDS	7612966	7613304	8190	upstream
chr05	LTR/Copia	7604777	7605644	TE_homo_25408	Barthea19611.t1	CDS	7612966	7613304	7322	upstream
chr05	LTR/Copia	7734776	7735110	TE_homo_25508	Barthea19622.t1	CDS	7727957	7728061	6715	downstream
chr05	LTR/Copia	7821404	7821791	TE_homo_25569	Barthea19630.t1	CDS	7828341	7828679	6550	upstream
chr05	LTR/Copia	7827219	7827383	TE_homo_25571	Barthea19630.t1	CDS	7828341	7828679	958	upstream
chr05	LTR/Copia	7831855	7832197	TE_homo_25575	Barthea19630.t1	CDS	7828341	7828679	3176	downstream
chr05	LTR/Copia	7832259	7832661	TE_homo_25576	Barthea19630.t1	CDS	7828341	7828679	3580	downstream
chr05	LTR/Copia	7833097	7833565	TE_homo_25579	Barthea19630.t1	CDS	7828341	7828679	4418	downstream
chr05	LTR/Copia	7834197	7834453	TE_homo_25581	Barthea19630.t1	CDS	7828341	7828679	5518	downstream
chr05	LTR/Copia	7948318	7948674	TE_homo_25648	Barthea19640.t1	CDS	7949886	7950191	1212	upstream
chr05	LTR/Copia	8079391	8079979	TE_homo_25759	Barthea19652.t1	CDS	8092286	8092447	12307	upstream
chr05	LTR/Copia	8108468	8109690	TE_homo_25777	Barthea19655.t1	CDS	8117933	8118223	8243	upstream
chr05	LTR/Copia	8109861	8111352	TE_homo_25778	Barthea19655.t1	CDS	8117933	8118223	6581	upstream
chr05	LTR/Copia	8112059	8112266	TE_homo_25780	Barthea19655.t1	CDS	8117933	8118223	5667	upstream
chr05	LTR/Copia	8112267	8113126	TE_homo_25781	Barthea19655.t1	CDS	8117933	8118223	4807	upstream
chr05	LTR/Copia	8143197	8143934	TE_homo_25806	Barthea19658.t1	CDS	8141541	8141819	1378	downstream
chr05	LTR/Copia	8415327	8416065	TE_homo_25985	Barthea19690.t1	CDS	8414282	8414491	836	downstream
chr05	LTR/Copia	8416369	8416631	TE_homo_25986	Barthea19690.t1	CDS	8414282	8414491	1878	downstream
chr05	LTR/Copia	8844795	8844944	TE_homo_26245	Barthea19745.t1	CDS	8843253	8843762	1033	downstream
chr05	LTR/Copia	8845084	8847850	TE_homo_26246	Barthea19746.t1	CDS	8848948	8849073	1098	upstream
chr05	LTR/Copia	8847935	8848046	TE_homo_26247	Barthea19746.t1	CDS	8848948	8849073	902	upstream
chr05	LTR/Copia	8848297	8848578	TE_homo_26248	Barthea19746.t1	CDS	8848948	8849073	370	upstream
chr05	LTR/Copia	8848601	8848692	TE_homo_26249	Barthea19746.t1	CDS	8848948	8849073	256	upstream
chr05	LTR/Copia	8850896	8851132	TE_homo_26250	Barthea19746.t1	CDS	8850532	8850541	355	downstream
chr05	LTR/Copia	8935736	8935878	TE_homo_26301	Barthea19759.t1	CDS	8934908	8935281	455	downstream
chr05	LTR/Copia	8936014	8937609	TE_homo_26302	Barthea19759.t1	CDS	8934908	8935281	733	downstream
chr05	LTR/Copia	8966044	8969765	TE_homo_26315	Barthea19767.t1	CDS	8965008	8965368	676	downstream
chr05	LTR/Copia	9054908	9056707	TE_homo_26339	Barthea19779.t1	CDS	9057599	9058114	892	upstream
chr05	LTR/Copia	9150417	9150635	TE_homo_26364	Barthea19799.t1	CDS	9150433	9150702	202	5-overlap
chr05	LTR/Copia	9150818	9150923	TE_homo_26365	Barthea19799.t1	CDS	9150433	9150702	116	downstream
chr05	LTR/Copia	9188476	9188980	TE_homo_26377	Barthea19807.t1	CDS	9189856	9190161	876	upstream
chr05	LTR/Copia	9276736	9277011	TE_homo_26404	Barthea19822.t1	CDS	9278894	9279235	1883	upstream
chr05	LTR/Copia	9277007	9277288	TE_homo_26405	Barthea19822.t1	CDS	9278894	9279235	1606	upstream
chr05	LTR/Copia	9577301	9577490	TE_homo_26469	Barthea19892.t1	CDS	9578918	9579253	1428	upstream
chr05	LTR/Copia	9745539	9745700	TE_homo_26506	Barthea19938.t1	CDS	9745120	9745192	347	downstream
chr05	LTR/Copia	12223945	12224220	TE_homo_26842	Barthea20586.t1	CDS	12226098	12226439	1878	upstream
chr05	LTR/Copia	12224216	12224497	TE_homo_26843	Barthea20586.t1	CDS	12226098	12226439	1601	upstream
chr06	LTR/Copia	42748	42967	TE_homo_26869	Barthea20653.t1	CDS	44706	45509	1739	upstream
chr06	LTR/Copia	106480	107255	TE_homo_26901	Barthea20661.t1	CDS	104331	104723	1757	downstream
chr06	LTR/Copia	107256	108066	TE_homo_26902	Barthea20661.t1	CDS	104331	104723	2533	downstream
chr06	LTR/Copia	108229	108325	TE_homo_26904	Barthea20661.t1	CDS	104331	104723	3506	downstream
chr06	LTR/Copia	108413	109995	TE_homo_26905	Barthea20661.t1	CDS	104331	104723	3690	downstream
chr06	LTR/Copia	110180	110837	TE_homo_26906	Barthea20661.t1	CDS	104331	104723	5457	downstream
chr06	LTR/Copia	110859	111235	TE_homo_26907	Barthea20661.t1	CDS	104331	104723	6136	downstream
chr06	LTR/Copia	246178	246820	TE_homo_26982	Barthea20686.t1	CDS	239498	239833	6345	downstream
chr06	LTR/Copia	246792	247202	TE_homo_26983	Barthea20686.t1	CDS	239498	239833	6959	downstream
chr06	LTR/Copia	250140	251757	TE_homo_26987	Barthea20686.t1	CDS	239498	239833	10307	downstream
chr06	LTR/Copia	251760	251862	TE_homo_26988	Barthea20686.t1	CDS	239498	239833	11927	downstream
chr06	LTR/Copia	251873	252072	TE_homo_26989	Barthea20686.t1	CDS	239498	239833	12040	downstream
chr06	LTR/Copia	252083	252288	TE_homo_26990	Barthea20686.t1	CDS	239498	239833	12250	downstream
chr06	LTR/Copia	253073	253678	TE_homo_26991	Barthea20686.t1	CDS	239498	239833	13240	downstream
chr06	LTR/Copia	253679	254142	TE_homo_26992	Barthea20686.t1	CDS	239498	239833	13846	downstream
chr06	LTR/Copia	254143	254999	TE_homo_26993	Barthea20686.t1	CDS	239498	239833	14310	downstream
chr06	LTR/Copia	483543	483859	TE_homo_27150	Barthea20709.t1	CDS	478033	478980	4563	downstream
chr06	LTR/Copia	607782	608073	TE_homo_27247	Barthea20721.t1	CDS	617168	617229	9095	upstream
chr06	LTR/Copia	718661	718833	TE_homo_27342	Barthea20729.t1	CDS	718854	718922	21	upstream
chr06	LTR/Copia	722712	722954	TE_homo_27348	Barthea20729.t1	CDS	719001	719507	3205	downstream
chr06	LTR/Copia	823198	823451	TE_homo_27416	Barthea20740.t1	CDS	822486	822860	338	downstream
chr06	LTR/Copia	823458	824742	TE_homo_27417	Barthea20740.t1	CDS	822486	822860	598	downstream
chr06	LTR/Copia	827561	827834	TE_homo_27421	Barthea20740.t1	CDS	822486	822860	4701	downstream
chr06	LTR/Copia	827935	828126	TE_homo_27423	Barthea20740.t1	CDS	822486	822860	5075	downstream
chr06	LTR/Copia	828340	828531	TE_homo_27426	Barthea20740.t1	CDS	822486	822860	5480	downstream
chr06	LTR/Copia	832137	832247	TE_homo_27433	Barthea20740.t1	CDS	822486	822860	9277	downstream
chr06	LTR/Copia	832247	834079	TE_homo_27434	Barthea20740.t1	CDS	822486	822860	9387	downstream
chr06	LTR/Copia	834080	834196	TE_homo_27435	Barthea20740.t1	CDS	822486	822860	11220	downstream
chr06	LTR/Copia	834193	834278	TE_homo_27436	Barthea20740.t1	CDS	822486	822860	11333	downstream
chr06	LTR/Copia	838462	839070	TE_homo_27442	Barthea20741.t1	CDS	851888	852412	12818	upstream
chr06	LTR/Copia	969601	970351	TE_homo_27570	Barthea20751.t1	CDS	957695	957746	11855	downstream
chr06	LTR/Copia	971568	971657	TE_homo_27572	Barthea20751.t1	CDS	957695	957746	13822	downstream
chr06	LTR/Copia	971706	972050	TE_homo_27573	Barthea20751.t1	CDS	957695	957746	13960	downstream
chr06	LTR/Copia	989980	990321	TE_homo_27593	Barthea20752.t1	CDS	986725	987151	2829	downstream
chr06	LTR/Copia	1013790	1014642	TE_homo_27625	Barthea20754.t1	CDS	1011846	1012367	1423	downstream
chr06	LTR/Copia	1285402	1286001	TE_homo_27867	Barthea20772.t1	CDS	1286320	1286411	319	upstream
chr06	LTR/Copia	1295038	1295302	TE_homo_27871	Barthea20772.t1	CDS	1286857	1287136	7902	downstream
chr06	LTR/Copia	1295344	1295467	TE_homo_27872	Barthea20772.t1	CDS	1286857	1287136	8208	downstream
chr06	LTR/Copia	1295468	1295589	TE_homo_27873	Barthea20772.t1	CDS	1286857	1287136	8332	downstream
chr06	LTR/Copia	1295691	1296042	TE_homo_27874	Barthea20772.t1	CDS	1286857	1287136	8555	downstream
chr06	LTR/Copia	1305752	1306188	TE_homo_27883	Barthea20772.t1	CDS	1286857	1287136	18616	downstream
chr06	LTR/Copia	1512186	1512405	TE_homo_28029	Barthea20788.t1	CDS	1521263	1521312	8858	upstream
chr06	LTR/Copia	1517760	1518244	TE_homo_28035	Barthea20788.t1	CDS	1521263	1521312	3019	upstream
chr06	LTR/Copia	1553371	1553965	TE_homo_28071	Barthea20789.t1	CDS	1548709	1549166	4205	downstream
chr06	LTR/Copia	1553973	1554281	TE_homo_28072	Barthea20789.t1	CDS	1548709	1549166	4807	downstream
chr06	LTR/Copia	1554283	1555269	TE_homo_28073	Barthea20789.t1	CDS	1548709	1549166	5117	downstream
chr06	LTR/Copia	1555338	1555446	TE_homo_28074	Barthea20789.t1	CDS	1548709	1549166	6172	downstream
chr06	LTR/Copia	1556603	1557710	TE_homo_28076	Barthea20789.t1	CDS	1548709	1549166	7437	downstream
chr06	LTR/Copia	1558296	1558596	TE_homo_28078	Barthea20789.t1	CDS	1548709	1549166	9130	downstream
chr06	LTR/Copia	1558608	1558698	TE_homo_28079	Barthea20789.t1	CDS	1548709	1549166	9442	downstream
chr06	LTR/Copia	1558741	1558916	TE_homo_28080	Barthea20789.t1	CDS	1548709	1549166	9575	downstream
chr06	LTR/Copia	1559020	1559527	TE_homo_28082	Barthea20789.t1	CDS	1548709	1549166	9854	downstream
chr06	LTR/Copia	1661293	1661703	TE_homo_28137	Barthea20797.t1	CDS	1666906	1667035	5203	upstream
chr06	LTR/Copia	1664134	1665736	TE_homo_28141	Barthea20797.t1	CDS	1666906	1667035	1170	upstream
chr06	LTR/Copia	1665865	1666149	TE_homo_28142	Barthea20797.t1	CDS	1666906	1667035	757	upstream
chr06	LTR/Copia	1666200	1666466	TE_homo_28143	Barthea20797.t1	CDS	1666906	1667035	440	upstream
chr06	LTR/Copia	1667207	1667338	TE_homo_28145	Barthea20797.t1	CDS	1667205	1667488	0	Nested
chr06	LTR/Copia	1669973	1670053	TE_homo_28146	Barthea20797.t1	CDS	1667205	1667488	2485	downstream
chr06	LTR/Copia	1670168	1670373	TE_homo_28147	Barthea20797.t1	CDS	1667205	1667488	2680	downstream
chr06	LTR/Copia	1827590	1828945	TE_homo_28256	Barthea20808.t1	CDS	1829592	1829629	647	upstream
chr06	LTR/Copia	1832602	1833315	TE_homo_28258	Barthea20808.t1	CDS	1830418	1830901	1701	downstream
chr06	LTR/Copia	1833370	1833471	TE_homo_28259	Barthea20808.t1	CDS	1830418	1830901	2469	downstream
chr06	LTR/Copia	1833468	1833584	TE_homo_28260	Barthea20808.t1	CDS	1830418	1830901	2567	downstream
chr06	LTR/Copia	1833585	1835734	TE_homo_28261	Barthea20809.t1	CDS	1837668	1837762	1934	upstream
chr06	LTR/Copia	1835928	1837222	TE_homo_28262	Barthea20809.t1	CDS	1837668	1837762	446	upstream
chr06	LTR/Copia	1916379	1917280	TE_homo_28304	Barthea20825.t1	CDS	1921169	1921834	3889	upstream
chr06	LTR/Copia	1940828	1941035	TE_homo_28337	Barthea20829.t1	CDS	1930328	1931407	9421	downstream
chr06	LTR/Copia	1941036	1941882	TE_homo_28338	Barthea20830.t1	CDS	1950814	1951568	8932	upstream
chr06	LTR/Copia	2114334	2115793	TE_homo_28463	Barthea20844.t1	CDS	2113376	2113458	876	downstream
chr06	LTR/Copia	2115912	2118070	TE_homo_28464	Barthea20844.t1	CDS	2113376	2113458	2454	downstream
chr06	LTR/Copia	2118071	2118187	TE_homo_28465	Barthea20844.t1	CDS	2113376	2113458	4613	downstream
chr06	LTR/Copia	2118184	2118285	TE_homo_28466	Barthea20844.t1	CDS	2113376	2113458	4726	downstream
chr06	LTR/Copia	2118340	2119053	TE_homo_28467	Barthea20844.t1	CDS	2113376	2113458	4882	downstream
chr06	LTR/Copia	2123116	2124574	TE_homo_28469	Barthea20844.t1	CDS	2113376	2113458	9658	downstream
chr06	LTR/Copia	2295578	2297297	TE_homo_28606	Barthea20852.t1	CDS	2297299	2297538	2	upstream
chr06	LTR/Copia	2300988	2309769	repeat_region_119	Barthea20852.t1	CDS	2297299	2297538	3450	downstream
chr06	LTR/Copia	2300988	2316343	repeat_region_120	Barthea20853.t1	CDS	2317117	2317575	774	upstream
chr06	LTR/Copia	2331448	2331952	TE_homo_28622	Barthea20855.t1	CDS	2331430	2331945	497	3-overlap
chr06	LTR/Copia	2331968	2332116	TE_homo_28623	Barthea20855.t1	CDS	2331430	2331945	23	downstream
chr06	LTR/Copia	2402291	2402561	TE_homo_28697	Barthea20857.t1	CDS	2429649	2430083	27088	upstream
chr06	LTR/Copia	2402846	2403325	TE_homo_28698	Barthea20857.t1	CDS	2429649	2430083	26324	upstream
chr06	LTR/Copia	2403323	2403948	TE_homo_28699	Barthea20857.t1	CDS	2429649	2430083	25701	upstream
chr06	LTR/Copia	2403950	2404600	TE_homo_28700	Barthea20857.t1	CDS	2429649	2430083	25049	upstream
chr06	LTR/Copia	2404587	2404784	TE_homo_28701	Barthea20857.t1	CDS	2429649	2430083	24865	upstream
chr06	LTR/Copia	2404870	2406188	TE_homo_28703	Barthea20857.t1	CDS	2429649	2430083	23461	upstream
chr06	LTR/Copia	2406217	2406302	TE_homo_28704	Barthea20857.t1	CDS	2429649	2430083	23347	upstream
chr06	LTR/Copia	2406303	2408940	TE_homo_28705	Barthea20857.t1	CDS	2429649	2430083	20709	upstream
chr06	LTR/Copia	2408933	2410295	TE_homo_28706	Barthea20857.t1	CDS	2429649	2430083	19354	upstream
chr06	LTR/Copia	2410282	2410374	TE_homo_28707	Barthea20857.t1	CDS	2429649	2430083	19275	upstream
chr06	LTR/Copia	2431403	2438924	repeat_region_121	Barthea20858.t1	CDS	2440098	2440538	1174	upstream
chr06	LTR/Copia	2471493	2471636	TE_homo_28735	Barthea20862.t1	CDS	2475985	2476194	4349	upstream
chr06	LTR/Copia	2471909	2472426	TE_homo_28736	Barthea20862.t1	CDS	2475985	2476194	3559	upstream
chr06	LTR/Copia	2476724	2476872	TE_homo_28741	Barthea20862.t1	CDS	2475985	2476194	530	downstream
chr06	LTR/Copia	2476885	2476990	TE_homo_28742	Barthea20862.t1	CDS	2475985	2476194	691	downstream
chr06	LTR/Copia	2476993	2477270	TE_homo_28743	Barthea20862.t1	CDS	2475985	2476194	799	downstream
chr06	LTR/Copia	2478461	2478544	TE_homo_28748	Barthea20862.t1	CDS	2475985	2476194	2267	downstream
chr06	LTR/Copia	2516458	2517129	TE_homo_28786	Barthea20864.t1	CDS	2520963	2521222	3834	upstream
chr06	LTR/Copia	2517632	2517887	TE_homo_28787	Barthea20864.t1	CDS	2520963	2521222	3076	upstream
chr06	LTR/Copia	2576383	2577173	TE_homo_28813	Barthea20870.t1	CDS	2578132	2578307	959	upstream
chr06	LTR/Copia	2599834	2600004	TE_homo_28830	Barthea20871.t1	CDS	2601704	2602159	1700	upstream
chr06	LTR/Copia	2600440	2601420	TE_homo_28831	Barthea20871.t1	CDS	2601704	2602159	284	upstream
chr06	LTR/Copia	2603281	2604221	TE_homo_28832	Barthea20871.t1	CDS	2601704	2602159	1122	downstream
chr06	LTR/Copia	2604662	2604922	TE_homo_28833	Barthea20871.t1	CDS	2601704	2602159	2503	downstream
chr06	LTR/Copia	2609867	2610611	TE_homo_28836	Barthea20871.t1	CDS	2601704	2602159	7708	downstream
chr06	LTR/Copia	2611000	2611469	TE_homo_28837	Barthea20871.t1	CDS	2601704	2602159	8841	downstream
chr06	LTR/Copia	2611647	2611762	TE_homo_28839	Barthea20871.t1	CDS	2601704	2602159	9488	downstream
chr06	LTR/Copia	2616992	2617930	TE_homo_28853	Barthea20871.t1	CDS	2601704	2602159	14833	downstream
chr06	LTR/Copia	2620674	2621071	TE_homo_28854	Barthea20871.t1	CDS	2601704	2602159	18515	downstream
chr06	LTR/Copia	2621068	2621240	TE_homo_28855	Barthea20871.t1	CDS	2601704	2602159	18909	downstream
chr06	LTR/Copia	2621326	2621798	TE_homo_28856	Barthea20871.t1	CDS	2601704	2602159	19167	downstream
chr06	LTR/Copia	2671419	2672127	TE_homo_28910	Barthea20873.t1	CDS	2672319	2672439	192	upstream
chr06	LTR/Copia	2674143	2674308	TE_homo_28914	Barthea20873.t1	CDS	2672607	2672767	1376	downstream
chr06	LTR/Copia	2674773	2675230	TE_homo_28915	Barthea20873.t1	CDS	2672607	2672767	2006	downstream
chr06	LTR/Copia	2675320	2675485	TE_homo_28916	Barthea20873.t1	CDS	2672607	2672767	2553	downstream
chr06	LTR/Copia	2675499	2675809	TE_homo_28917	Barthea20873.t1	CDS	2672607	2672767	2732	downstream
chr06	LTR/Copia	2689810	2690078	TE_homo_28937	Barthea20875.t1	CDS	2688053	2688418	1392	downstream
chr06	LTR/Copia	2701069	2702730	TE_homo_28945	Barthea20875.t1	CDS	2688053	2688418	12651	downstream
chr06	LTR/Copia	2702731	2702922	TE_homo_28946	Barthea20875.t1	CDS	2688053	2688418	14313	downstream
chr06	LTR/Copia	2703368	2703451	TE_homo_28947	Barthea20875.t1	CDS	2688053	2688418	14950	downstream
chr06	LTR/Copia	2703449	2704356	TE_homo_28948	Barthea20875.t1	CDS	2688053	2688418	15031	downstream
chr06	LTR/Copia	2742432	2742777	TE_homo_29004	Barthea20876.t1	CDS	2773149	2773469	30372	upstream
chr06	LTR/Copia	2742807	2743233	TE_homo_29005	Barthea20876.t1	CDS	2773149	2773469	29916	upstream
chr06	LTR/Copia	2743240	2744093	TE_homo_29006	Barthea20876.t1	CDS	2773149	2773469	29056	upstream
chr06	LTR/Copia	2744094	2746419	TE_homo_29007	Barthea20876.t1	CDS	2773149	2773469	26730	upstream
chr06	LTR/Copia	2746422	2746536	TE_homo_29008	Barthea20876.t1	CDS	2773149	2773469	26613	upstream
chr06	LTR/Copia	2746533	2747367	TE_homo_29009	Barthea20876.t1	CDS	2773149	2773469	25782	upstream
chr06	LTR/Copia	2748391	2748760	TE_homo_29011	Barthea20876.t1	CDS	2773149	2773469	24389	upstream
chr06	LTR/Copia	2748772	2749109	TE_homo_29012	Barthea20876.t1	CDS	2773149	2773469	24040	upstream
chr06	LTR/Copia	2749122	2749648	TE_homo_29013	Barthea20876.t1	CDS	2773149	2773469	23501	upstream
chr06	LTR/Copia	2749818	2751341	TE_homo_29014	Barthea20876.t1	CDS	2773149	2773469	21808	upstream
chr06	LTR/Copia	2751325	2752366	TE_homo_29015	Barthea20876.t1	CDS	2773149	2773469	20783	upstream
chr06	LTR/Copia	2752367	2753228	TE_homo_29016	Barthea20876.t1	CDS	2773149	2773469	19921	upstream
chr06	LTR/Copia	2769559	2769794	TE_homo_29030	Barthea20876.t1	CDS	2773149	2773469	3355	upstream
chr06	LTR/Copia	2770137	2770577	TE_homo_29031	Barthea20876.t1	CDS	2773149	2773469	2572	upstream
chr06	LTR/Copia	2770815	2772439	TE_homo_29032	Barthea20876.t1	CDS	2773149	2773469	710	upstream
chr06	LTR/Copia	2958148	2960993	TE_homo_29168	Barthea20893.t1	CDS	2966296	2966307	5303	upstream
chr06	LTR/Copia	2960995	2961468	TE_homo_29169	Barthea20893.t1	CDS	2966296	2966307	4828	upstream
chr06	LTR/Copia	2965021	2965158	TE_homo_29175	Barthea20893.t1	CDS	2966296	2966307	1138	upstream
chr06	LTR/Copia	3014563	3014826	TE_homo_29216	Barthea20895.t1	CDS	3007504	3008394	6169	downstream
chr06	LTR/Copia	3014827	3018455	TE_homo_29217	Barthea20895.t1	CDS	3007504	3008394	6433	downstream
chr06	LTR/Copia	3018825	3019604	TE_homo_29218	Barthea20895.t1	CDS	3007504	3008394	10431	downstream
chr06	LTR/Copia	3019605	3019868	TE_homo_29219	Barthea20895.t1	CDS	3007504	3008394	11211	downstream
chr06	LTR/Copia	3021753	3022073	TE_homo_29221	Barthea20895.t1	CDS	3007504	3008394	13359	downstream
chr06	LTR/Copia	3095258	3097031	TE_homo_29252	Barthea20903.t1	CDS	3093013	3093436	1822	downstream
chr06	LTR/Copia	3099436	3099629	TE_homo_29253	Barthea20904.t1	CDS	3101778	3101993	2149	upstream
chr06	LTR/Copia	3100095	3101116	TE_homo_29254	Barthea20904.t1	CDS	3101778	3101993	662	upstream
chr06	LTR/Copia	3101273	3101532	TE_homo_29255	Barthea20904.t1	CDS	3101778	3101993	246	upstream
chr06	LTR/Copia	3112546	3112653	TE_homo_29257	Barthea20905.t1	CDS	3108757	3110031	2515	downstream
chr06	LTR/Copia	3124432	3124545	TE_homo_29272	Barthea20905.t1	CDS	3108757	3110031	14401	downstream
chr06	LTR/Copia	3124606	3124727	TE_homo_29273	Barthea20905.t1	CDS	3108757	3110031	14575	downstream
chr06	LTR/Copia	3132243	3132507	TE_homo_29284	Barthea20906.t1	CDS	3146388	3146729	13881	upstream
chr06	LTR/Copia	3132571	3133147	TE_homo_29285	Barthea20906.t1	CDS	3146388	3146729	13241	upstream
chr06	LTR/Copia	3137523	3139249	TE_homo_29291	Barthea20906.t1	CDS	3146388	3146729	7139	upstream
chr06	LTR/Copia	3139699	3141293	TE_homo_29292	Barthea20906.t1	CDS	3146388	3146729	5095	upstream
chr06	LTR/Copia	3141293	3141800	TE_homo_29293	Barthea20906.t1	CDS	3146388	3146729	4588	upstream
chr06	LTR/Copia	3141797	3142175	TE_homo_29294	Barthea20906.t1	CDS	3146388	3146729	4213	upstream
chr06	LTR/Copia	3142177	3142634	TE_homo_29295	Barthea20906.t1	CDS	3146388	3146729	3754	upstream
chr06	LTR/Copia	3142642	3142852	TE_homo_29296	Barthea20906.t1	CDS	3146388	3146729	3536	upstream
chr06	LTR/Copia	3143013	3143399	TE_homo_29297	Barthea20906.t1	CDS	3146388	3146729	2989	upstream
chr06	LTR/Copia	3143586	3143696	TE_homo_29299	Barthea20906.t1	CDS	3146388	3146729	2692	upstream
chr06	LTR/Copia	3143697	3144858	TE_homo_29300	Barthea20906.t1	CDS	3146388	3146729	1530	upstream
chr06	LTR/Copia	3161153	3161708	TE_homo_29322	Barthea20908.t1	CDS	3165238	3165447	3530	upstream
chr06	LTR/Copia	3162041	3162165	TE_homo_29324	Barthea20908.t1	CDS	3165238	3165447	3073	upstream
chr06	LTR/Copia	3166408	3166682	TE_homo_29329	Barthea20908.t1	CDS	3165238	3165447	961	downstream
chr06	LTR/Copia	3166822	3167399	TE_homo_29331	Barthea20908.t1	CDS	3165238	3165447	1375	downstream
chr06	LTR/Copia	3191907	3192971	TE_homo_29361	Barthea20908.t1	CDS	3165238	3165447	26460	downstream
chr06	LTR/Copia	3192972	3193522	TE_homo_29362	Barthea20908.t1	CDS	3165238	3165447	27525	downstream
chr06	LTR/Copia	3194127	3194222	TE_homo_29363	Barthea20908.t1	CDS	3165238	3165447	28680	downstream
chr06	LTR/Copia	3196192	3197036	TE_homo_29364	Barthea20908.t1	CDS	3165238	3165447	30745	downstream
chr06	LTR/Copia	3197409	3198108	TE_homo_29365	Barthea20908.t1	CDS	3165238	3165447	31962	downstream
chr06	LTR/Copia	3201092	3202701	TE_homo_29367	Barthea20908.t1	CDS	3165238	3165447	35645	downstream
chr06	LTR/Copia	3202754	3204414	TE_homo_29368	Barthea20908.t1	CDS	3165238	3165447	37307	downstream
chr06	LTR/Copia	3226086	3227150	TE_homo_29395	Barthea20909.t1	CDS	3245175	3245960	18025	upstream
chr06	LTR/Copia	3227151	3227701	TE_homo_29396	Barthea20909.t1	CDS	3245175	3245960	17474	upstream
chr06	LTR/Copia	3228305	3228400	TE_homo_29397	Barthea20909.t1	CDS	3245175	3245960	16775	upstream
chr06	LTR/Copia	3230370	3231214	TE_homo_29398	Barthea20909.t1	CDS	3245175	3245960	13961	upstream
chr06	LTR/Copia	3231587	3232286	TE_homo_29399	Barthea20909.t1	CDS	3245175	3245960	12889	upstream
chr06	LTR/Copia	3235267	3236874	TE_homo_29401	Barthea20909.t1	CDS	3245175	3245960	8301	upstream
chr06	LTR/Copia	3236927	3238587	TE_homo_29402	Barthea20909.t1	CDS	3245175	3245960	6588	upstream
chr06	LTR/Copia	3246575	3247399	TE_homo_29412	Barthea20909.t1	CDS	3245175	3245960	615	downstream
chr06	LTR/Copia	3247972	3248459	TE_homo_29413	Barthea20909.t1	CDS	3245175	3245960	2012	downstream
chr06	LTR/Copia	3248460	3248783	TE_homo_29414	Barthea20909.t1	CDS	3245175	3245960	2500	downstream
chr06	LTR/Copia	3257597	3259378	TE_homo_29425	Barthea20909.t1	CDS	3245175	3245960	11637	downstream
chr06	LTR/Copia	3259381	3259763	TE_homo_29426	Barthea20909.t1	CDS	3245175	3245960	13421	downstream
chr06	LTR/Copia	3259755	3263950	TE_homo_29427	Barthea20909.t1	CDS	3245175	3245960	13795	downstream
chr06	LTR/Copia	3263951	3264121	TE_homo_29428	Barthea20909.t1	CDS	3245175	3245960	17991	downstream
chr06	LTR/Copia	3264122	3264253	TE_homo_29429	Barthea20909.t1	CDS	3245175	3245960	18162	downstream
chr06	LTR/Copia	3264254	3266035	TE_homo_29430	Barthea20909.t1	CDS	3245175	3245960	18294	downstream
chr06	LTR/Copia	3321688	3322169	TE_homo_29537	Barthea20911.t1	CDS	3326554	3326763	4385	upstream
chr06	LTR/Copia	3322567	3322691	TE_homo_29539	Barthea20911.t1	CDS	3326554	3326763	3863	upstream
chr06	LTR/Copia	3327724	3327998	TE_homo_29544	Barthea20911.t1	CDS	3326554	3326763	961	downstream
chr06	LTR/Copia	3328138	3328715	TE_homo_29546	Barthea20911.t1	CDS	3326554	3326763	1375	downstream
chr06	LTR/Copia	3347732	3348843	TE_homo_29566	Barthea20912.t1	CDS	3366189	3366512	17346	upstream
chr06	LTR/Copia	3355271	3355779	TE_homo_29573	Barthea20912.t1	CDS	3366189	3366512	10410	upstream
chr06	LTR/Copia	3355774	3356913	TE_homo_29574	Barthea20912.t1	CDS	3366189	3366512	9276	upstream
chr06	LTR/Copia	3357570	3357665	TE_homo_29575	Barthea20912.t1	CDS	3366189	3366512	8524	upstream
chr06	LTR/Copia	3359640	3360484	TE_homo_29576	Barthea20912.t1	CDS	3366189	3366512	5705	upstream
chr06	LTR/Copia	3360857	3361542	TE_homo_29577	Barthea20912.t1	CDS	3366189	3366512	4647	upstream
chr06	LTR/Copia	3362176	3362282	TE_homo_29578	Barthea20912.t1	CDS	3366189	3366512	3907	upstream
chr06	LTR/Copia	3362280	3362396	TE_homo_29579	Barthea20912.t1	CDS	3366189	3366512	3793	upstream
chr06	LTR/Copia	3436198	3436328	TE_homo_29631	Barthea20914.t1	CDS	3424647	3425039	11159	downstream
chr06	LTR/Copia	3468160	3468825	TE_homo_29654	Barthea20916.t1	CDS	3476365	3476862	7540	upstream
chr06	LTR/Copia	3468814	3469022	TE_homo_29655	Barthea20916.t1	CDS	3476365	3476862	7343	upstream
chr06	LTR/Copia	3676299	3676678	TE_homo_29867	Barthea20936.t1	CDS	3720894	3721127	44216	upstream
chr06	LTR/Copia	3687662	3688094	TE_homo_29888	Barthea20936.t1	CDS	3720894	3721127	32800	upstream
chr06	LTR/Copia	3691556	3691692	TE_homo_29897	Barthea20936.t1	CDS	3720894	3721127	29202	upstream
chr06	LTR/Copia	3693593	3694526	TE_homo_29902	Barthea20936.t1	CDS	3720894	3721127	26368	upstream
chr06	LTR/Copia	3703018	3703119	TE_homo_29922	Barthea20936.t1	CDS	3720894	3721127	17775	upstream
chr06	LTR/Copia	3718864	3718968	TE_homo_29947	Barthea20936.t1	CDS	3720894	3721127	1926	upstream
chr06	LTR/Copia	3725293	3726521	TE_homo_29961	Barthea20937.t1	CDS	3724661	3725006	287	downstream
chr06	LTR/Copia	3726519	3726839	TE_homo_29962	Barthea20937.t1	CDS	3724661	3725006	1513	downstream
chr06	LTR/Copia	3726840	3727082	TE_homo_29963	Barthea20937.t1	CDS	3724661	3725006	1834	downstream
chr06	LTR/Copia	3735218	3735354	TE_homo_29975	Barthea20937.t1	CDS	3724661	3725006	10212	downstream
chr06	LTR/Copia	3737285	3738218	TE_homo_29980	Barthea20937.t1	CDS	3724661	3725006	12279	downstream
chr06	LTR/Copia	3756294	3756749	TE_homo_30022	Barthea20937.t1	CDS	3724661	3725006	31288	downstream
chr06	LTR/Copia	3762567	3762915	TE_homo_30036	Barthea20937.t1	CDS	3724661	3725006	37561	downstream
chr06	LTR/Copia	3763034	3763253	TE_homo_30037	Barthea20937.t1	CDS	3724661	3725006	38028	downstream
chr06	LTR/Copia	3763324	3763488	TE_homo_30038	Barthea20937.t1	CDS	3724661	3725006	38318	downstream
chr06	LTR/Copia	3769469	3770013	TE_homo_30054	Barthea20937.t1	CDS	3724661	3725006	44463	downstream
chr06	LTR/Copia	3771800	3771879	TE_homo_30061	Barthea20937.t1	CDS	3724661	3725006	46794	downstream
chr06	LTR/Copia	3775199	3775362	TE_homo_30068	Barthea20937.t1	CDS	3724661	3725006	50193	downstream
chr06	LTR/Copia	3776619	3776967	TE_homo_30072	Barthea20937.t1	CDS	3724661	3725006	51613	downstream
chr06	LTR/Copia	3777086	3777529	TE_homo_30073	Barthea20937.t1	CDS	3724661	3725006	52080	downstream
chr06	LTR/Copia	3807654	3808073	TE_homo_30159	Barthea20938.t1	CDS	3831661	3831664	23588	upstream
chr06	LTR/Copia	3808089	3808754	TE_homo_30160	Barthea20938.t1	CDS	3831661	3831664	22907	upstream
chr06	LTR/Copia	3808764	3808940	TE_homo_30161	Barthea20938.t1	CDS	3831661	3831664	22721	upstream
chr06	LTR/Copia	3808979	3809140	TE_homo_30162	Barthea20938.t1	CDS	3831661	3831664	22521	upstream
chr06	LTR/Copia	3809196	3809621	TE_homo_30163	Barthea20938.t1	CDS	3831661	3831664	22040	upstream
chr06	LTR/Copia	3809622	3810175	TE_homo_30164	Barthea20938.t1	CDS	3831661	3831664	21486	upstream
chr06	LTR/Copia	3821887	3821972	TE_homo_30186	Barthea20938.t1	CDS	3831661	3831664	9689	upstream
chr06	LTR/Copia	3839000	3839109	TE_homo_30218	Barthea20938.t1	CDS	3831746	3832212	6788	downstream
chr06	LTR/Copia	3839096	3839218	TE_homo_30219	Barthea20938.t1	CDS	3831746	3832212	6884	downstream
chr06	LTR/Copia	3928897	3928981	TE_homo_30338	Barthea20944.t1	CDS	3914071	3914121	14776	downstream
chr06	LTR/Copia	3928984	3930761	TE_homo_30339	Barthea20944.t1	CDS	3914071	3914121	14863	downstream
chr06	LTR/Copia	3930770	3931259	TE_homo_30340	Barthea20944.t1	CDS	3914071	3914121	16649	downstream
chr06	LTR/Copia	3931258	3931560	TE_homo_30341	Barthea20944.t1	CDS	3914071	3914121	17137	downstream
chr06	LTR/Copia	3931566	3931689	TE_homo_30342	Barthea20944.t1	CDS	3914071	3914121	17445	downstream
chr06	LTR/Copia	3932313	3932440	TE_homo_30343	Barthea20944.t1	CDS	3914071	3914121	18192	downstream
chr06	LTR/Copia	3934447	3934597	TE_homo_30346	Barthea20945.t1	CDS	3950868	3951064	16271	upstream
chr06	LTR/Copia	3934762	3936541	TE_homo_30347	Barthea20945.t1	CDS	3950868	3951064	14327	upstream
chr06	LTR/Copia	3936538	3937820	TE_homo_30348	Barthea20945.t1	CDS	3950868	3951064	13048	upstream
chr06	LTR/Copia	3939163	3939535	TE_homo_30350	Barthea20945.t1	CDS	3950868	3951064	11333	upstream
chr06	LTR/Copia	3961881	3962354	TE_homo_30368	Barthea20947.t1	CDS	3956996	3957971	3910	downstream
chr06	LTR/Copia	3962356	3965952	TE_homo_30369	Barthea20947.t1	CDS	3956996	3957971	4385	downstream
chr06	LTR/Copia	3967590	3967962	TE_homo_30372	Barthea20948.t1	CDS	3971877	3972182	3915	upstream
chr06	LTR/Copia	3971798	3972828	TE_homo_30375	Barthea20947.t1	CDS	3956996	3957971	13827	downstream
chr06	LTR/Copia	3975189	3975495	TE_homo_30377	Barthea20948.t1	CDS	3971877	3972182	3007	downstream
chr06	LTR/Copia	3975861	3976233	TE_homo_30379	Barthea20948.t1	CDS	3971877	3972182	3679	downstream
chr06	LTR/Copia	4030260	4030513	TE_homo_30421	Barthea20954.t1	CDS	4028331	4029306	954	downstream
chr06	LTR/Copia	4032146	4032324	TE_homo_30422	Barthea20954.t1	CDS	4028331	4029306	2840	downstream
chr06	LTR/Copia	4039016	4039110	TE_homo_30431	Barthea20955.t1	CDS	4040047	4040414	937	upstream
chr06	LTR/Copia	4039249	4039505	TE_homo_30432	Barthea20955.t1	CDS	4040047	4040414	542	upstream
chr06	LTR/Copia	4092581	4092676	TE_homo_30503	Barthea20958.t1	CDS	4096314	4096320	3638	upstream
chr06	LTR/Copia	4092815	4093071	TE_homo_30504	Barthea20958.t1	CDS	4096314	4096320	3243	upstream
chr06	LTR/Copia	4138319	4138446	TE_homo_30562	Barthea20959.t1	CDS	4131169	4131310	7009	downstream
chr06	LTR/Copia	4143307	4143542	TE_homo_30566	Barthea20960.t1	CDS	4146107	4146395	2565	upstream
chr06	LTR/Copia	4224260	4232638	repeat_region_128	Barthea20969.t1	CDS	4224011	4224134	126	downstream
chr06	LTR/Copia	4234019	4235506	TE_homo_30634	Barthea20971.t1	CDS	4233363	4233947	72	downstream
chr06	LTR/Copia	4243849	4244090	TE_homo_30644	Barthea20971.t1	CDS	4233363	4233947	9902	downstream
chr06	LTR/Copia	4244410	4245445	TE_homo_30645	Barthea20971.t1	CDS	4233363	4233947	10463	downstream
chr06	LTR/Copia	4321114	4321741	TE_homo_30722	Barthea20976.t1	CDS	4303531	4303818	17296	downstream
chr06	LTR/Copia	4415945	4417722	TE_homo_30784	Barthea20981.t1	CDS	4414250	4414374	1571	downstream
chr06	LTR/Copia	4668182	4668293	TE_homo_31087	Barthea20987.t1	CDS	4660663	4661322	6860	downstream
chr06	LTR/Copia	4684378	4684749	TE_homo_31100	Barthea20988.t1	CDS	4679998	4680132	4246	downstream
chr06	LTR/Copia	4684856	4684979	TE_homo_31101	Barthea20988.t1	CDS	4679998	4680132	4724	downstream
chr06	LTR/Copia	4873901	4884167	repeat_region_131	Barthea20989.t1	CDS	4977359	4977853	93192	upstream
chr06	LTR/Copia	5126913	5127199	TE_homo_31446	Barthea20992.t1	CDS	5123253	5123749	3164	downstream
chr06	LTR/Copia	5127399	5128431	TE_homo_31447	Barthea20993.t1	CDS	5131766	5132364	3335	upstream
chr06	LTR/Copia	5286020	5286279	TE_homo_31592	Barthea21007.t1	CDS	5285165	5285518	502	downstream
chr06	LTR/Copia	5286418	5286513	TE_homo_31593	Barthea21007.t1	CDS	5285165	5285518	900	downstream
chr06	LTR/Copia	5313263	5313387	TE_homo_31628	Barthea21009.t1	CDS	5309432	5309740	3523	downstream
chr06	LTR/Copia	5382101	5382469	TE_homo_31712	Barthea21013.t1	CDS	5386355	5386663	3886	upstream
chr06	LTR/Copia	5382576	5382700	TE_homo_31713	Barthea21013.t1	CDS	5386355	5386663	3655	upstream
chr06	LTR/Copia	5395100	5395728	TE_homo_31728	Barthea21014.t1	CDS	5399336	5399471	3608	upstream
chr06	LTR/Copia	5426919	5427766	TE_homo_31772	Barthea21015.t1	CDS	5421838	5422194	4725	downstream
chr06	LTR/Copia	5428515	5428642	TE_homo_31773	Barthea21015.t1	CDS	5421838	5422194	6321	downstream
chr06	LTR/Copia	5461803	5467350	repeat_region_135	Barthea21022.t1	CDS	5467967	5468899	617	upstream
chr06	LTR/Copia	5503465	5504470	TE_homo_31839	Barthea21024.t1	CDS	5499936	5500307	3158	downstream
chr06	LTR/Copia	5504913	5505182	TE_homo_31840	Barthea21024.t1	CDS	5499936	5500307	4606	downstream
chr06	LTR/Copia	5718618	5718962	TE_homo_31970	Barthea21037.t1	CDS	5702901	5703524	15094	downstream
chr06	LTR/Copia	5719011	5719247	TE_homo_31971	Barthea21037.t1	CDS	5702901	5703524	15487	downstream
chr06	LTR/Copia	5719249	5719478	TE_homo_31972	Barthea21037.t1	CDS	5702901	5703524	15725	downstream
chr06	LTR/Copia	5719446	5719763	TE_homo_31973	Barthea21037.t1	CDS	5702901	5703524	15922	downstream
chr06	LTR/Copia	5719841	5719958	TE_homo_31974	Barthea21037.t1	CDS	5702901	5703524	16317	downstream
chr06	LTR/Copia	5720000	5720102	TE_homo_31975	Barthea21037.t1	CDS	5702901	5703524	16476	downstream
chr06	LTR/Copia	5720172	5720651	TE_homo_31976	Barthea21037.t1	CDS	5702901	5703524	16648	downstream
chr06	LTR/Copia	5720640	5721996	TE_homo_31977	Barthea21037.t1	CDS	5702901	5703524	17116	downstream
chr06	LTR/Copia	5721991	5722595	TE_homo_31978	Barthea21037.t1	CDS	5702901	5703524	18467	downstream
chr06	LTR/Copia	5722596	5723317	TE_homo_31979	Barthea21038.t1	CDS	5741726	5741971	18409	upstream
chr06	LTR/Copia	5723655	5723882	TE_homo_31980	Barthea21038.t1	CDS	5741726	5741971	17844	upstream
chr06	LTR/Copia	5736072	5736312	TE_homo_32002	Barthea21038.t1	CDS	5741726	5741971	5414	upstream
chr06	LTR/Copia	5738179	5738299	TE_homo_32004	Barthea21038.t1	CDS	5741726	5741971	3427	upstream
chr06	LTR/Copia	5775437	5775562	TE_homo_32027	Barthea21040.t1	CDS	5765519	5765677	9760	downstream
chr06	LTR/Copia	5787128	5787324	TE_homo_32034	Barthea21040.t1	CDS	5765519	5765677	21451	downstream
chr06	LTR/Copia	5787392	5787486	TE_homo_32036	Barthea21040.t1	CDS	5765519	5765677	21715	downstream
chr06	LTR/Copia	5787666	5788113	TE_homo_32038	Barthea21040.t1	CDS	5765519	5765677	21989	downstream
chr06	LTR/Copia	5788192	5788395	TE_homo_32039	Barthea21040.t1	CDS	5765519	5765677	22515	downstream
chr06	LTR/Copia	5788398	5789238	TE_homo_32040	Barthea21040.t1	CDS	5765519	5765677	22721	downstream
chr06	LTR/Copia	5864413	5864497	TE_homo_32084	Barthea21047.t1	CDS	5864577	5865050	80	upstream
chr06	LTR/Copia	5934197	5934903	TE_homo_32132	Barthea21056.t1	CDS	5933857	5933919	278	downstream
chr06	LTR/Copia	5934936	5935669	TE_homo_32133	Barthea21056.t1	CDS	5933857	5933919	1017	downstream
chr06	LTR/Copia	5935677	5936000	TE_homo_32134	Barthea21056.t1	CDS	5933857	5933919	1758	downstream
chr06	LTR/Copia	5936223	5936902	TE_homo_32136	Barthea21056.t1	CDS	5933857	5933919	2304	downstream
chr06	LTR/Copia	5995650	5996719	TE_homo_32172	Barthea21063.t1	CDS	6001123	6001246	4404	upstream
chr06	LTR/Copia	5996720	5996889	TE_homo_32173	Barthea21063.t1	CDS	6001123	6001246	4234	upstream
chr06	LTR/Copia	6024735	6024980	TE_homo_32199	Barthea21066.t1	CDS	6031963	6033237	6983	upstream
chr06	LTR/Copia	6024983	6025483	TE_homo_32200	Barthea21066.t1	CDS	6031963	6033237	6480	upstream
chr06	LTR/Copia	6025962	6026129	TE_homo_32201	Barthea21066.t1	CDS	6031963	6033237	5834	upstream
chr06	LTR/Copia	6026133	6026744	TE_homo_32202	Barthea21066.t1	CDS	6031963	6033237	5219	upstream
chr06	LTR/Copia	6059253	6059957	TE_homo_32236	Barthea21067.t1	CDS	6057924	6058910	343	downstream
chr06	LTR/Copia	6074862	6074960	TE_homo_32259	Barthea21068.t1	CDS	6078017	6078027	3057	upstream
chr06	LTR/Copia	6095839	6096068	TE_homo_32273	Barthea21072.t1	CDS	6095288	6095410	429	downstream
chr06	LTR/Copia	6155367	6156225	TE_homo_32331	Barthea21077.t1	CDS	6145263	6145655	9712	downstream
chr06	LTR/Copia	6156227	6156730	TE_homo_32332	Barthea21077.t1	CDS	6145263	6145655	10572	downstream
chr06	LTR/Copia	6160094	6160588	TE_homo_32340	Barthea21078.t1	CDS	6168491	6169795	7903	upstream
chr06	LTR/Copia	6187896	6189119	TE_homo_32369	Barthea21079.t1	CDS	6201776	6203068	12657	upstream
chr06	LTR/Copia	6189186	6189508	TE_homo_32370	Barthea21079.t1	CDS	6201776	6203068	12268	upstream
chr06	LTR/Copia	6193154	6193371	TE_homo_32375	Barthea21079.t1	CDS	6201776	6203068	8405	upstream
chr06	LTR/Copia	6221031	6222298	TE_homo_32405	Barthea21080.t1	CDS	6216220	6216233	4798	downstream
chr06	LTR/Copia	6222365	6222687	TE_homo_32406	Barthea21081.t1	CDS	6227552	6227739	4865	upstream
chr06	LTR/Copia	6259335	6260562	TE_homo_32436	Barthea21083.t1	CDS	6253182	6254474	4861	downstream
chr06	LTR/Copia	6260634	6260951	TE_homo_32437	Barthea21083.t1	CDS	6253182	6254474	6160	downstream
chr06	LTR/Copia	6307900	6309404	TE_homo_32486	Barthea21089.t1	CDS	6313124	6314479	3720	upstream
chr06	LTR/Copia	6309435	6310067	TE_homo_32487	Barthea21089.t1	CDS	6313124	6314479	3057	upstream
chr06	LTR/Copia	6310592	6311159	TE_homo_32488	Barthea21089.t1	CDS	6313124	6314479	1965	upstream
chr06	LTR/Copia	6311937	6312029	TE_homo_32491	Barthea21089.t1	CDS	6313124	6314479	1095	upstream
chr06	LTR/Copia	6315484	6316494	TE_homo_32494	Barthea21089.t1	CDS	6313124	6314479	1005	downstream
chr06	LTR/Copia	6328565	6329655	TE_homo_32509	Barthea21089.t1	CDS	6313124	6314479	14086	downstream
chr06	LTR/Copia	6378007	6378313	TE_homo_32535	Barthea21093.t1	CDS	6375112	6375586	2421	downstream
chr06	LTR/Copia	6378315	6379307	TE_homo_32536	Barthea21093.t1	CDS	6375112	6375586	2729	downstream
chr06	LTR/Copia	6379372	6379480	TE_homo_32537	Barthea21093.t1	CDS	6375112	6375586	3786	downstream
chr06	LTR/Copia	6380759	6381650	TE_homo_32539	Barthea21093.t1	CDS	6375112	6375586	5173	downstream
chr06	LTR/Copia	6422414	6422533	TE_homo_32592	Barthea21095.t1	CDS	6419375	6419398	3016	downstream
chr06	LTR/Copia	6422530	6422646	TE_homo_32593	Barthea21095.t1	CDS	6419375	6419398	3132	downstream
chr06	LTR/Copia	6423269	6423699	TE_homo_32596	Barthea21095.t1	CDS	6419375	6419398	3871	downstream
chr06	LTR/Copia	6429045	6429293	TE_homo_32607	Barthea21095.t1	CDS	6419375	6419398	9647	downstream
chr06	LTR/Copia	6429290	6429406	TE_homo_32608	Barthea21095.t1	CDS	6419375	6419398	9892	downstream
chr06	LTR/Copia	6429652	6430000	TE_homo_32610	Barthea21095.t1	CDS	6419375	6419398	10254	downstream
chr06	LTR/Copia	6432989	6433578	TE_homo_32619	Barthea21095.t1	CDS	6419375	6419398	13591	downstream
chr06	LTR/Copia	6433747	6433986	TE_homo_32620	Barthea21095.t1	CDS	6419375	6419398	14349	downstream
chr06	LTR/Copia	6434039	6434233	TE_homo_32621	Barthea21095.t1	CDS	6419375	6419398	14641	downstream
chr06	LTR/Copia	6497922	6498435	TE_homo_32676	Barthea21098.t1	CDS	6505969	6506040	7534	upstream
chr06	LTR/Copia	6498436	6499312	TE_homo_32677	Barthea21098.t1	CDS	6505969	6506040	6657	upstream
chr06	LTR/Copia	6512193	6512312	TE_homo_32693	Barthea21098.t1	CDS	6509156	6509849	2344	downstream
chr06	LTR/Copia	6513033	6513463	TE_homo_32696	Barthea21098.t1	CDS	6509156	6509849	3184	downstream
chr06	LTR/Copia	6520165	6521008	TE_homo_32708	Barthea21098.t1	CDS	6509156	6509849	10316	downstream
chr06	LTR/Copia	6521780	6522060	TE_homo_32710	Barthea21099.t1	CDS	6532631	6532702	10571	upstream
chr06	LTR/Copia	6522061	6524538	TE_homo_32711	Barthea21099.t1	CDS	6532631	6532702	8093	upstream
chr06	LTR/Copia	6524539	6525023	TE_homo_32712	Barthea21099.t1	CDS	6532631	6532702	7608	upstream
chr06	LTR/Copia	6525024	6525946	TE_homo_32713	Barthea21099.t1	CDS	6532631	6532702	6685	upstream
chr06	LTR/Copia	6535835	6535951	TE_homo_32722	Barthea21099.t1	CDS	6532950	6533022	2813	downstream
chr06	LTR/Copia	6538253	6538512	TE_homo_32730	Barthea21099.t1	CDS	6532950	6533022	5231	downstream
chr06	LTR/Copia	6538733	6539913	TE_homo_32731	Barthea21099.t1	CDS	6532950	6533022	5711	downstream
chr06	LTR/Copia	6539914	6542698	TE_homo_32732	Barthea21099.t1	CDS	6532950	6533022	6892	downstream
chr06	LTR/Copia	6542691	6543076	TE_homo_32733	Barthea21099.t1	CDS	6532950	6533022	9669	downstream
chr06	LTR/Copia	6544976	6545982	TE_homo_32735	Barthea21099.t1	CDS	6532950	6533022	11954	downstream
chr06	LTR/Copia	6546155	6546428	TE_homo_32737	Barthea21100.t1	CDS	6559407	6559566	12979	upstream
chr06	LTR/Copia	6546438	6546549	TE_homo_32738	Barthea21100.t1	CDS	6559407	6559566	12858	upstream
chr06	LTR/Copia	6587604	6587723	TE_homo_32783	Barthea21102.t1	CDS	6584040	6584960	2644	downstream
chr06	LTR/Copia	6587720	6587836	TE_homo_32784	Barthea21102.t1	CDS	6584040	6584960	2760	downstream
chr06	LTR/Copia	6588088	6588425	TE_homo_32786	Barthea21102.t1	CDS	6584040	6584960	3128	downstream
chr06	LTR/Copia	6633940	6634057	TE_homo_32833	Barthea21104.t1	CDS	6650125	6650211	16068	upstream
chr06	LTR/Copia	6634054	6634170	TE_homo_32834	Barthea21104.t1	CDS	6650125	6650211	15955	upstream
chr06	LTR/Copia	6662035	6662334	TE_homo_32859	Barthea21104.t1	CDS	6653423	6653441	8594	downstream
chr06	LTR/Copia	6662336	6663342	TE_homo_32860	Barthea21104.t1	CDS	6653423	6653441	8895	downstream
chr06	LTR/Copia	6663407	6663515	TE_homo_32861	Barthea21104.t1	CDS	6653423	6653441	9966	downstream
chr06	LTR/Copia	6705328	6705447	TE_homo_32915	Barthea21106.t1	CDS	6727443	6727785	21996	upstream
chr06	LTR/Copia	6705444	6705560	TE_homo_32916	Barthea21106.t1	CDS	6727443	6727785	21883	upstream
chr06	LTR/Copia	6706183	6706613	TE_homo_32919	Barthea21106.t1	CDS	6727443	6727785	20830	upstream
chr06	LTR/Copia	6711944	6712192	TE_homo_32930	Barthea21106.t1	CDS	6727443	6727785	15251	upstream
chr06	LTR/Copia	6712189	6712305	TE_homo_32931	Barthea21106.t1	CDS	6727443	6727785	15138	upstream
chr06	LTR/Copia	6712550	6712898	TE_homo_32933	Barthea21106.t1	CDS	6727443	6727785	14545	upstream
chr06	LTR/Copia	6715865	6716454	TE_homo_32942	Barthea21106.t1	CDS	6727443	6727785	10989	upstream
chr06	LTR/Copia	6716623	6716862	TE_homo_32943	Barthea21106.t1	CDS	6727443	6727785	10581	upstream
chr06	LTR/Copia	6716915	6717109	TE_homo_32944	Barthea21106.t1	CDS	6727443	6727785	10334	upstream
chr06	LTR/Copia	6748312	6748431	TE_homo_32974	Barthea21108.t1	CDS	6743077	6743610	4702	downstream
chr06	LTR/Copia	6748428	6748539	TE_homo_32975	Barthea21108.t1	CDS	6743077	6743610	4818	downstream
chr06	LTR/Copia	6748789	6749137	TE_homo_32977	Barthea21108.t1	CDS	6743077	6743610	5179	downstream
chr06	LTR/Copia	6751928	6752044	TE_homo_32985	Barthea21109.t1	CDS	6758280	6758637	6236	upstream
chr06	LTR/Copia	6761610	6762453	TE_homo_32995	Barthea21109.t1	CDS	6758775	6758782	2828	downstream
chr06	LTR/Copia	6763223	6763503	TE_homo_32997	Barthea21109.t1	CDS	6758775	6758782	4441	downstream
chr06	LTR/Copia	6763504	6766536	TE_homo_32998	Barthea21109.t1	CDS	6758775	6758782	4722	downstream
chr06	LTR/Copia	6766537	6767413	TE_homo_32999	Barthea21110.t1	CDS	6774024	6774095	6611	upstream
chr06	LTR/Copia	6791832	6792111	TE_homo_33030	Barthea21111.t1	CDS	6781976	6782168	9664	downstream
chr06	LTR/Copia	6804811	6809466	repeat_region_140	Barthea21112.t1	CDS	6826166	6826236	16700	upstream
chr06	LTR/Copia	6812852	6813675	TE_homo_33043	Barthea21112.t1	CDS	6826166	6826236	12491	upstream
chr06	LTR/Copia	6813676	6814537	TE_homo_33044	Barthea21112.t1	CDS	6826166	6826236	11629	upstream
chr06	LTR/Copia	6829069	6829188	TE_homo_33059	Barthea21112.t1	CDS	6827251	6827262	1807	downstream
chr06	LTR/Copia	6829196	6829301	TE_homo_33060	Barthea21112.t1	CDS	6827251	6827262	1934	downstream
chr06	LTR/Copia	6835344	6835461	TE_homo_33069	Barthea21112.t1	CDS	6827251	6827262	8082	downstream
chr06	LTR/Copia	6835458	6835574	TE_homo_33070	Barthea21112.t1	CDS	6827251	6827262	8196	downstream
chr06	LTR/Copia	6871401	6871549	TE_homo_33108	Barthea21115.t2	CDS	6869191	6869357	2044	downstream
chr06	LTR/Copia	6914511	6914630	TE_homo_33158	Barthea21117.t1	CDS	6950930	6951089	36300	upstream
chr06	LTR/Copia	6914627	6914743	TE_homo_33159	Barthea21117.t1	CDS	6950930	6951089	36187	upstream
chr06	LTR/Copia	6914980	6915336	TE_homo_33161	Barthea21117.t1	CDS	6950930	6951089	35594	upstream
chr06	LTR/Copia	6925744	6926447	TE_homo_33177	Barthea21117.t1	CDS	6950930	6951089	24483	upstream
chr06	LTR/Copia	6930021	6930167	TE_homo_33179	Barthea21117.t1	CDS	6950930	6951089	20763	upstream
chr06	LTR/Copia	6937426	6937538	TE_homo_33188	Barthea21117.t1	CDS	6950930	6951089	13392	upstream
chr06	LTR/Copia	6943441	6944382	TE_homo_33200	Barthea21117.t1	CDS	6950930	6951089	6548	upstream
chr06	LTR/Copia	6953578	6953883	TE_homo_33207	Barthea21117.t1	CDS	6952017	6952111	1467	downstream
chr06	LTR/Copia	6953886	6954893	TE_homo_33208	Barthea21117.t1	CDS	6952017	6952111	1775	downstream
chr06	LTR/Copia	6954958	6955062	TE_homo_33209	Barthea21117.t1	CDS	6952017	6952111	2847	downstream
chr06	LTR/Copia	6956187	6957088	TE_homo_33211	Barthea21117.t1	CDS	6952017	6952111	4076	downstream
chr06	LTR/Copia	6957891	6958196	TE_homo_33213	Barthea21117.t1	CDS	6952017	6952111	5780	downstream
chr06	LTR/Copia	6965177	6966009	TE_homo_33222	Barthea21117.t1	CDS	6952017	6952111	13066	downstream
chr06	LTR/Copia	6966779	6967051	TE_homo_33224	Barthea21117.t1	CDS	6952017	6952111	14668	downstream
chr06	LTR/Copia	6967060	6970112	TE_homo_33225	Barthea21117.t1	CDS	6952017	6952111	14949	downstream
chr06	LTR/Copia	6970113	6971258	TE_homo_33226	Barthea21117.t1	CDS	6952017	6952111	18002	downstream
chr06	LTR/Copia	7022339	7023215	TE_homo_33280	Barthea21123.t1	CDS	7029998	7030129	6783	upstream
chr06	LTR/Copia	7075963	7076158	TE_homo_33362	Barthea21126.t1	CDS	7077029	7077328	871	upstream
chr06	LTR/Copia	7076159	7076960	TE_homo_33363	Barthea21126.t1	CDS	7077029	7077328	69	upstream
chr06	LTR/Copia	7077313	7081039	TE_homo_33364	Barthea21126.t1	CDS	7077029	7077328	15	3-overlap
chr06	LTR/Copia	7081040	7081328	TE_homo_33365	Barthea21126.t1	CDS	7077029	7077328	3712	downstream
chr06	LTR/Copia	7101112	7101231	TE_homo_33386	Barthea21127.t1	CDS	7098421	7099531	1581	downstream
chr06	LTR/Copia	7101228	7101344	TE_homo_33387	Barthea21127.t1	CDS	7098421	7099531	1697	downstream
chr06	LTR/Copia	7101952	7102384	TE_homo_33390	Barthea21127.t1	CDS	7098421	7099531	2421	downstream
chr06	LTR/Copia	7114404	7114892	TE_homo_33402	Barthea21127.t1	CDS	7098421	7099531	14873	downstream
chr06	LTR/Copia	7115662	7115943	TE_homo_33404	Barthea21127.t1	CDS	7098421	7099531	16131	downstream
chr06	LTR/Copia	7115944	7118976	TE_homo_33405	Barthea21127.t1	CDS	7098421	7099531	16413	downstream
chr06	LTR/Copia	7118977	7119853	TE_homo_33406	Barthea21127.t1	CDS	7098421	7099531	19446	downstream
chr06	LTR/Copia	7125990	7126101	TE_homo_33415	Barthea21128.t1	CDS	7140345	7140585	14244	upstream
chr06	LTR/Copia	7126138	7126257	TE_homo_33416	Barthea21128.t1	CDS	7140345	7140585	14088	upstream
chr06	LTR/Copia	7126254	7126370	TE_homo_33417	Barthea21128.t1	CDS	7140345	7140585	13975	upstream
chr06	LTR/Copia	7126596	7126949	TE_homo_33419	Barthea21128.t1	CDS	7140345	7140585	13396	upstream
chr06	LTR/Copia	7143773	7143892	TE_homo_33446	Barthea21128.t1	CDS	7140668	7140930	2843	downstream
chr06	LTR/Copia	7149925	7155115	repeat_region_141	Barthea21128.t1	CDS	7140668	7140930	8995	downstream
chr06	LTR/Copia	7205633	7205881	TE_homo_33508	Barthea21131.t1	CDS	7226137	7226670	20256	upstream
chr06	LTR/Copia	7205878	7205994	TE_homo_33509	Barthea21131.t1	CDS	7226137	7226670	20143	upstream
chr06	LTR/Copia	7206239	7206587	TE_homo_33511	Barthea21131.t1	CDS	7226137	7226670	19550	upstream
chr06	LTR/Copia	7249927	7250043	TE_homo_33563	Barthea21132.t1	CDS	7246692	7247802	2125	downstream
chr06	LTR/Copia	7250614	7251038	TE_homo_33566	Barthea21132.t1	CDS	7246692	7247802	2812	downstream
chr06	LTR/Copia	7307426	7307543	TE_homo_33607	Barthea21137.t1	CDS	7305598	7305609	1817	downstream
chr06	LTR/Copia	7307557	7307656	TE_homo_33608	Barthea21137.t1	CDS	7305598	7305609	1948	downstream
chr06	LTR/Copia	7307895	7308248	TE_homo_33610	Barthea21137.t1	CDS	7305598	7305609	2286	downstream
chr06	LTR/Copia	7325344	7325460	TE_homo_33633	Barthea21138.t1	CDS	7322739	7322834	2510	downstream
chr06	LTR/Copia	7325457	7325573	TE_homo_33634	Barthea21138.t1	CDS	7322739	7322834	2623	downstream
chr06	LTR/Copia	7339630	7339937	TE_homo_33652	Barthea21138.t1	CDS	7322739	7322834	16796	downstream
chr06	LTR/Copia	7339939	7340950	TE_homo_33653	Barthea21138.t1	CDS	7322739	7322834	17105	downstream
chr06	LTR/Copia	7341015	7341123	TE_homo_33654	Barthea21138.t1	CDS	7322739	7322834	18181	downstream
chr06	LTR/Copia	7342261	7343144	TE_homo_33656	Barthea21138.t1	CDS	7322739	7322834	19427	downstream
chr06	LTR/Copia	7364144	7364322	TE_homo_33666	Barthea21139.t1	CDS	7393842	7393850	29520	upstream
chr06	LTR/Copia	7369870	7370129	TE_homo_33677	Barthea21139.t1	CDS	7393842	7393850	23713	upstream
chr06	LTR/Copia	7370351	7371531	TE_homo_33678	Barthea21139.t1	CDS	7393842	7393850	22311	upstream
chr06	LTR/Copia	7371532	7371662	TE_homo_33679	Barthea21139.t1	CDS	7393842	7393850	22180	upstream
chr06	LTR/Copia	7371663	7371833	TE_homo_33680	Barthea21139.t1	CDS	7393842	7393850	22009	upstream
chr06	LTR/Copia	7371834	7374373	TE_homo_33681	Barthea21139.t1	CDS	7393842	7393850	19469	upstream
chr06	LTR/Copia	7374307	7374685	TE_homo_33682	Barthea21139.t1	CDS	7393842	7393850	19157	upstream
chr06	LTR/Copia	7376577	7377582	TE_homo_33684	Barthea21139.t1	CDS	7393842	7393850	16260	upstream
chr06	LTR/Copia	7377750	7377998	TE_homo_33686	Barthea21139.t1	CDS	7393842	7393850	15844	upstream
chr06	LTR/Copia	7378008	7378119	TE_homo_33687	Barthea21139.t1	CDS	7393842	7393850	15723	upstream
chr06	LTR/Copia	7395390	7396991	TE_homo_33704	Barthea21139.t2	CDS	7397346	7397443	355	upstream
chr06	LTR/Copia	7413249	7413366	TE_homo_33722	Barthea21141.t1	CDS	7407226	7407380	5869	downstream
chr06	LTR/Copia	7413380	7413468	TE_homo_33723	Barthea21141.t1	CDS	7407226	7407380	6000	downstream
chr06	LTR/Copia	7425170	7425476	TE_homo_33738	Barthea21142.t1	CDS	7436375	7436794	10899	upstream
chr06	LTR/Copia	7425478	7426489	TE_homo_33739	Barthea21142.t1	CDS	7436375	7436794	9886	upstream
chr06	LTR/Copia	7426554	7426662	TE_homo_33740	Barthea21142.t1	CDS	7436375	7436794	9713	upstream
chr06	LTR/Copia	7427781	7428682	TE_homo_33742	Barthea21142.t1	CDS	7436375	7436794	7693	upstream
chr06	LTR/Copia	7429522	7429823	TE_homo_33744	Barthea21142.t1	CDS	7436375	7436794	6552	upstream
chr06	LTR/Copia	7565009	7565271	TE_homo_33840	Barthea21150.t1	CDS	7571898	7572355	6627	upstream
chr06	LTR/Copia	7565272	7566418	TE_homo_33841	Barthea21150.t1	CDS	7571898	7572355	5480	upstream
chr06	LTR/Copia	7989142	7989387	TE_homo_34134	Barthea21199.t1	CDS	7987243	7988028	1114	downstream
chr06	LTR/Copia	8120135	8121024	TE_homo_34180	Barthea21219.t1	CDS	8121654	8122325	630	upstream
chr06	LTR/Copia	8158088	8158321	TE_homo_34218	Barthea21224.t1	CDS	8156246	8156384	1704	downstream
chr06	LTR/Copia	8421214	8428698	repeat_region_143	Barthea21269.t1	CDS	8429463	8429774	765	upstream
chr06	LTR/Copia	8463803	8464691	TE_homo_34290	Barthea21272.t1	CDS	8466078	8466389	1387	upstream
chr06	LTR/Copia	8464804	8464971	TE_homo_34291	Barthea21272.t1	CDS	8466078	8466389	1107	upstream
chr06	LTR/Copia	8465908	8466081	TE_homo_34293	Barthea21272.t1	CDS	8466078	8466389	3	5-overlap
chr06	LTR/Copia	8467781	8467906	TE_homo_34294	Barthea21272.t1	CDS	8467891	8468623	15	5-overlap
chr06	LTR/Copia	8470251	8470593	TE_homo_34296	Barthea21272.t1	CDS	8467891	8468623	1628	downstream
chr06	LTR/Copia	8470876	8471967	TE_homo_34297	Barthea21273.t1	CDS	8472969	8473280	1002	upstream
chr06	LTR/Copia	8471972	8472417	TE_homo_34298	Barthea21273.t1	CDS	8472969	8473280	552	upstream
chr06	LTR/Copia	8472418	8472573	TE_homo_34299	Barthea21273.t1	CDS	8472969	8473280	396	upstream
chr06	LTR/Copia	8472573	8472797	TE_homo_34300	Barthea21273.t1	CDS	8472969	8473280	172	upstream
chr06	LTR/Copia	8472803	8472972	TE_homo_34301	Barthea21273.t1	CDS	8472969	8473280	3	5-overlap
chr06	LTR/Copia	8474616	8474728	TE_homo_34302	Barthea21273.t1	CDS	8474726	8475113	2	5-overlap
chr06	LTR/Copia	8484897	8485115	TE_homo_34310	Barthea21274.t1	CDS	8483155	8483762	1135	downstream
chr06	LTR/Copia	8485795	8487144	TE_homo_34311	Barthea21274.t1	CDS	8483155	8483762	2033	downstream
chr06	LTR/Copia	8487152	8487257	TE_homo_34312	Barthea21274.t1	CDS	8483155	8483762	3390	downstream
chr06	LTR/Copia	8487256	8487398	TE_homo_34313	Barthea21274.t1	CDS	8483155	8483762	3494	downstream
chr06	LTR/Copia	8487483	8487957	TE_homo_34314	Barthea21274.t1	CDS	8483155	8483762	3721	downstream
chr06	LTR/Copia	8494890	8495062	TE_homo_34319	Barthea21275.t1	CDS	8495059	8495370	3	5-overlap
chr06	LTR/Copia	8496712	8496824	TE_homo_34320	Barthea21275.t1	CDS	8496822	8497590	2	5-overlap
chr06	LTR/Copia	8570315	8573671	repeat_region_145	Barthea21294.t1	CDS	8579693	8580169	6022	upstream
chr06	LTR/Copia	8649124	8654590	repeat_region_146	Barthea21306.t1	CDS	8672208	8672312	17618	upstream
chr06	LTR/Copia	8649134	8654585	repeat_region_147	Barthea21306.t1	CDS	8672208	8672312	17623	upstream
chr06	LTR/Copia	8669716	8669909	TE_homo_34398	Barthea21306.t1	CDS	8672208	8672312	2299	upstream
chr06	LTR/Copia	8675599	8675752	TE_homo_34403	Barthea21306.t1	CDS	8672465	8672758	2841	downstream
chr06	LTR/Copia	8675748	8675946	TE_homo_34404	Barthea21306.t1	CDS	8672465	8672758	2990	downstream
chr06	LTR/Copia	8690612	8690961	TE_homo_34406	Barthea21307.t1	CDS	8682155	8682418	8194	downstream
chr06	LTR/Copia	8690962	8695530	TE_homo_34407	Barthea21307.t1	CDS	8682155	8682418	8544	downstream
chr06	LTR/Copia	8695531	8695880	TE_homo_34408	Barthea21307.t1	CDS	8682155	8682418	13113	downstream
chr06	LTR/Copia	8805781	8806569	TE_homo_34486	Barthea21320.t1	CDS	8807028	8807239	459	upstream
chr06	LTR/Copia	8840528	8840676	TE_homo_34492	Barthea21328.t1	CDS	8839549	8839803	725	downstream
chr06	LTR/Copia	8840860	8843547	TE_homo_34493	Barthea21328.t1	CDS	8839549	8839803	1057	downstream
chr06	LTR/Copia	8843600	8843840	TE_homo_34494	Barthea21328.t1	CDS	8839549	8839803	3797	downstream
chr06	LTR/Copia	8844009	8844568	TE_homo_34495	Barthea21328.t1	CDS	8839549	8839803	4206	downstream
chr06	LTR/Copia	8844586	8844704	TE_homo_34496	Barthea21328.t1	CDS	8839549	8839803	4783	downstream
chr06	LTR/Copia	9042276	9043809	TE_homo_34542	Barthea21377.t1	CDS	9044283	9044513	474	upstream
chr06	LTR/Copia	9043810	9044074	TE_homo_34543	Barthea21377.t1	CDS	9044283	9044513	209	upstream
chr06	LTR/Copia	9189905	9190018	TE_homo_34571	Barthea21412.t1	CDS	9192086	9192385	2068	upstream
chr06	LTR/Copia	9190054	9190910	TE_homo_34572	Barthea21412.t1	CDS	9192086	9192385	1176	upstream
chr06	LTR/Copia	9190911	9191763	TE_homo_34573	Barthea21412.t1	CDS	9192086	9192385	323	upstream
chr06	LTR/Copia	9234695	9234862	TE_homo_34598	Barthea21420.t1	CDS	9233944	9234309	386	downstream
chr06	LTR/Copia	9426730	9427566	TE_homo_34685	Barthea21458.t1	CDS	9449071	9449179	21505	upstream
chr06	LTR/Copia	9427569	9428531	TE_homo_34686	Barthea21458.t1	CDS	9449071	9449179	20540	upstream
chr06	LTR/Copia	9429545	9429660	TE_homo_34689	Barthea21458.t1	CDS	9449071	9449179	19411	upstream
chr06	LTR/Copia	9429655	9430054	TE_homo_34690	Barthea21458.t1	CDS	9449071	9449179	19017	upstream
chr06	LTR/Copia	9430076	9430198	TE_homo_34691	Barthea21458.t1	CDS	9449071	9449179	18873	upstream
chr06	LTR/Copia	9430199	9430604	TE_homo_34692	Barthea21458.t1	CDS	9449071	9449179	18467	upstream
chr06	LTR/Copia	9431245	9431774	TE_homo_34694	Barthea21458.t1	CDS	9449071	9449179	17297	upstream
chr06	LTR/Copia	9431783	9431961	TE_homo_34695	Barthea21458.t1	CDS	9449071	9449179	17110	upstream
chr06	LTR/Copia	9431972	9432476	TE_homo_34696	Barthea21458.t1	CDS	9449071	9449179	16595	upstream
chr06	LTR/Copia	9433292	9433418	TE_homo_34698	Barthea21458.t1	CDS	9449071	9449179	15653	upstream
chr06	LTR/Copia	9438451	9438548	TE_homo_34706	Barthea21458.t1	CDS	9449071	9449179	10523	upstream
chr06	LTR/Copia	9439051	9439162	TE_homo_34707	Barthea21458.t1	CDS	9449071	9449179	9909	upstream
chr06	LTR/Copia	9439234	9439554	TE_homo_34708	Barthea21458.t1	CDS	9449071	9449179	9517	upstream
chr06	LTR/Copia	9439625	9439779	TE_homo_34709	Barthea21458.t1	CDS	9449071	9449179	9292	upstream
chr06	LTR/Copia	9439817	9439904	TE_homo_34710	Barthea21458.t1	CDS	9449071	9449179	9167	upstream
chr06	LTR/Copia	9440182	9440462	TE_homo_34711	Barthea21458.t1	CDS	9449071	9449179	8609	upstream
chr06	LTR/Copia	9440502	9440662	TE_homo_34712	Barthea21458.t1	CDS	9449071	9449179	8409	upstream
chr06	LTR/Copia	9440732	9441051	TE_homo_34713	Barthea21458.t1	CDS	9449071	9449179	8020	upstream
chr06	LTR/Copia	9441077	9441197	TE_homo_34714	Barthea21458.t1	CDS	9449071	9449179	7874	upstream
chr06	LTR/Copia	9441860	9442164	TE_homo_34715	Barthea21458.t1	CDS	9449071	9449179	6907	upstream
chr06	LTR/Copia	9442421	9442690	TE_homo_34716	Barthea21458.t1	CDS	9449071	9449179	6381	upstream
chr06	LTR/Copia	9442830	9442950	TE_homo_34717	Barthea21458.t1	CDS	9449071	9449179	6121	upstream
chr06	LTR/Copia	9442963	9443247	TE_homo_34718	Barthea21458.t1	CDS	9449071	9449179	5824	upstream
chr06	LTR/Copia	9443422	9443675	TE_homo_34720	Barthea21458.t1	CDS	9449071	9449179	5396	upstream
chr06	LTR/Copia	9455104	9455253	TE_homo_34748	Barthea21459.t1	CDS	9458026	9458111	2773	upstream
chr06	LTR/Copia	9461204	9461353	TE_homo_34760	Barthea21459.t1	CDS	9458290	9458479	2725	downstream
chr06	LTR/Copia	9467304	9467453	TE_homo_34772	Barthea21460.t1	CDS	9474059	9474350	6606	upstream
chr06	LTR/Copia	9473403	9473552	TE_homo_34784	Barthea21460.t1	CDS	9474059	9474350	507	upstream
chr06	LTR/Copia	9479501	9479651	TE_homo_34796	Barthea21460.t1	CDS	9476575	9476692	2809	downstream
chr06	LTR/Copia	9481196	9481421	TE_homo_34799	Barthea21460.t1	CDS	9476575	9476692	4504	downstream
chr06	LTR/Copia	9513453	9513695	TE_homo_34825	Barthea21468.t1	CDS	9512895	9513019	434	downstream
chr06	LTR/Copia	9619847	9619989	TE_homo_34845	Barthea21500.t1	CDS	9617738	9617959	1888	downstream
chr06	LTR/Copia	9728787	9729017	TE_homo_34885	Barthea21521.t1	CDS	9729436	9729903	419	upstream
chr06	LTR/Copia	9730117	9730317	TE_homo_34886	Barthea21521.t1	CDS	9729436	9729903	214	downstream
chr06	LTR/Copia	9731620	9731707	TE_homo_34890	Barthea21521.t1	CDS	9729436	9729903	1717	downstream
chr06	LTR/Copia	9732022	9732935	TE_homo_34891	Barthea21521.t1	CDS	9729436	9729903	2119	downstream
chr06	LTR/Copia	10038249	10038350	TE_homo_35090	Barthea21567.t1	CDS	10030703	10030987	7262	downstream
chr06	LTR/Copia	10044312	10045138	TE_homo_35104	Barthea21567.t1	CDS	10030703	10030987	13325	downstream
chr06	LTR/Copia	10045139	10045708	TE_homo_35105	Barthea21567.t1	CDS	10030703	10030987	14152	downstream
chr06	LTR/Copia	10045707	10045877	TE_homo_35106	Barthea21567.t1	CDS	10030703	10030987	14720	downstream
chr06	LTR/Copia	10046474	10046624	TE_homo_35108	Barthea21567.t1	CDS	10030703	10030987	15487	downstream
chr06	LTR/Copia	10086427	10086718	TE_homo_35135	Barthea21569.t1	CDS	10081053	10081700	4727	downstream
chr06	LTR/Copia	10086719	10090459	TE_homo_35136	Barthea21569.t1	CDS	10081053	10081700	5019	downstream
chr06	LTR/Copia	10090634	10090930	TE_homo_35137	Barthea21569.t1	CDS	10081053	10081700	8934	downstream
chr06	LTR/Copia	10090984	10091275	TE_homo_35138	Barthea21569.t1	CDS	10081053	10081700	9284	downstream
chr06	LTR/Copia	10092802	10093113	TE_homo_35141	Barthea21569.t1	CDS	10081053	10081700	11102	downstream
chr06	LTR/Copia	10096941	10097216	TE_homo_35146	Barthea21569.t1	CDS	10081053	10081700	15241	downstream
chr06	LTR/Copia	10097472	10097939	TE_homo_35147	Barthea21569.t1	CDS	10081053	10081700	15772	downstream
chr06	LTR/Copia	10097949	10098185	TE_homo_35148	Barthea21569.t1	CDS	10081053	10081700	16249	downstream
chr06	LTR/Copia	10098192	10098436	TE_homo_35149	Barthea21569.t1	CDS	10081053	10081700	16492	downstream
chr06	LTR/Copia	10120848	10121336	TE_homo_35176	Barthea21569.t1	CDS	10081053	10081700	39148	downstream
chr06	LTR/Copia	10141355	10141848	TE_homo_35207	Barthea21570.t1	CDS	10191573	10191623	49725	upstream
chr06	LTR/Copia	10145514	10145840	TE_homo_35218	Barthea21570.t1	CDS	10191573	10191623	45733	upstream
chr06	LTR/Copia	10145859	10146054	TE_homo_35219	Barthea21570.t1	CDS	10191573	10191623	45519	upstream
chr06	LTR/Copia	10150476	10150584	TE_homo_35231	Barthea21570.t1	CDS	10191573	10191623	40989	upstream
chr06	LTR/Copia	10153289	10153967	TE_homo_35238	Barthea21570.t1	CDS	10191573	10191623	37606	upstream
chr06	LTR/Copia	10153986	10154181	TE_homo_35239	Barthea21570.t1	CDS	10191573	10191623	37392	upstream
chr06	LTR/Copia	10161458	10161575	TE_homo_35256	Barthea21570.t1	CDS	10191573	10191623	29998	upstream
chr06	LTR/Copia	10171840	10172181	TE_homo_35274	Barthea21570.t1	CDS	10191573	10191623	19392	upstream
chr06	LTR/Copia	10173984	10174216	TE_homo_35277	Barthea21570.t1	CDS	10191573	10191623	17357	upstream
chr06	LTR/Copia	10174216	10174494	TE_homo_35278	Barthea21570.t1	CDS	10191573	10191623	17079	upstream
chr06	LTR/Copia	10174493	10174976	TE_homo_35279	Barthea21570.t1	CDS	10191573	10191623	16597	upstream
chr06	LTR/Copia	10174985	10176757	TE_homo_35280	Barthea21570.t1	CDS	10191573	10191623	14816	upstream
chr06	LTR/Copia	10176760	10176844	TE_homo_35281	Barthea21570.t1	CDS	10191573	10191623	14729	upstream
chr06	LTR/Copia	10196213	10196444	TE_homo_35311	Barthea21570.t1	CDS	10192656	10192697	3516	downstream
chr06	LTR/Copia	10196446	10196721	TE_homo_35312	Barthea21570.t1	CDS	10192656	10192697	3749	downstream
chr06	LTR/Copia	10196720	10197203	TE_homo_35313	Barthea21570.t1	CDS	10192656	10192697	4023	downstream
chr06	LTR/Copia	10197212	10198981	TE_homo_35314	Barthea21570.t1	CDS	10192656	10192697	4515	downstream
chr06	LTR/Copia	10198984	10199068	TE_homo_35315	Barthea21570.t1	CDS	10192656	10192697	6287	downstream
chr06	LTR/Copia	10240022	10240315	TE_homo_35354	Barthea21575.t1	CDS	10241805	10242146	1490	upstream
chr06	LTR/Copia	10240489	10241522	TE_homo_35355	Barthea21575.t1	CDS	10241805	10242146	283	upstream
chr06	LTR/Copia	10324350	10324440	TE_homo_35523	Barthea21581.t1	CDS	10328338	10329005	3898	upstream
chr06	LTR/Copia	10378210	10378474	TE_homo_35614	Barthea21582.t1	CDS	10374836	10374842	3368	downstream
chr06	LTR/Copia	10378763	10379342	TE_homo_35615	Barthea21582.t1	CDS	10374836	10374842	3921	downstream
chr06	LTR/Copia	10379358	10379505	TE_homo_35616	Barthea21582.t1	CDS	10374836	10374842	4516	downstream
chr06	LTR/Copia	10380046	10384720	repeat_region_149	Barthea21582.t1	CDS	10374836	10374842	5204	downstream
chr06	LTR/Copia	10399659	10400080	TE_homo_35645	Barthea21583.t1	CDS	10405755	10406117	5675	upstream
chr06	LTR/Copia	10400272	10400548	TE_homo_35646	Barthea21583.t1	CDS	10405755	10406117	5207	upstream
chr06	LTR/Copia	10401366	10401650	TE_homo_35652	Barthea21583.t1	CDS	10405755	10406117	4105	upstream
chr06	LTR/Copia	10411773	10411988	TE_homo_35668	Barthea21583.t1	CDS	10405755	10406117	5656	downstream
chr06	LTR/Copia	10416538	10417082	TE_homo_35677	Barthea21583.t1	CDS	10405755	10406117	10421	downstream
chr06	LTR/Copia	10462623	10462838	TE_homo_35749	Barthea21583.t1	CDS	10405755	10406117	56506	downstream
chr06	LTR/Copia	10471624	10472163	TE_homo_35755	Barthea21583.t1	CDS	10405755	10406117	65507	downstream
chr06	LTR/Copia	10472164	10472596	TE_homo_35756	Barthea21583.t1	CDS	10405755	10406117	66047	downstream
chr06	LTR/Copia	10472670	10472831	TE_homo_35757	Barthea21583.t1	CDS	10405755	10406117	66553	downstream
chr06	LTR/Copia	10473154	10473276	TE_homo_35759	Barthea21583.t1	CDS	10405755	10406117	67037	downstream
chr06	LTR/Copia	10473284	10473935	TE_homo_35760	Barthea21583.t1	CDS	10405755	10406117	67167	downstream
chr06	LTR/Copia	10473923	10474384	TE_homo_35761	Barthea21583.t1	CDS	10405755	10406117	67806	downstream
chr06	LTR/Copia	10475078	10475485	TE_homo_35762	Barthea21583.t1	CDS	10405755	10406117	68961	downstream
chr06	LTR/Copia	10475538	10475779	TE_homo_35763	Barthea21583.t1	CDS	10405755	10406117	69421	downstream
chr06	LTR/Copia	10475948	10476537	TE_homo_35764	Barthea21583.t1	CDS	10405755	10406117	69831	downstream
chr06	LTR/Copia	10476553	10476698	TE_homo_35765	Barthea21583.t1	CDS	10405755	10406117	70436	downstream
chr06	LTR/Copia	10488521	10489022	TE_homo_35792	Barthea21583.t1	CDS	10405755	10406117	82404	downstream
chr06	LTR/Copia	10492598	10492751	TE_homo_35802	Barthea21583.t1	CDS	10405755	10406117	86481	downstream
chr06	LTR/Copia	10511071	10511359	TE_homo_35803	Barthea21584.t1	CDS	10598055	10598173	86696	upstream
chr06	LTR/Copia	10539007	10539104	TE_homo_35816	Barthea21584.t1	CDS	10598055	10598173	58951	upstream
chr06	LTR/Copia	10540276	10540380	TE_homo_35821	Barthea21584.t1	CDS	10598055	10598173	57675	upstream
chr06	LTR/Copia	10554396	10555329	TE_homo_35856	Barthea21584.t1	CDS	10598055	10598173	42726	upstream
chr06	LTR/Copia	10557230	10557366	TE_homo_35861	Barthea21584.t1	CDS	10598055	10598173	40689	upstream
chr06	LTR/Copia	10560867	10561299	TE_homo_35870	Barthea21584.t1	CDS	10598055	10598173	36756	upstream
chr06	LTR/Copia	10586417	10586838	TE_homo_35916	Barthea21584.t1	CDS	10598055	10598173	11217	upstream
chr06	LTR/Copia	10586969	10587307	TE_homo_35917	Barthea21584.t1	CDS	10598055	10598173	10748	upstream
chr06	LTR/Copia	10587895	10588031	TE_homo_35920	Barthea21584.t1	CDS	10598055	10598173	10024	upstream
chr06	LTR/Copia	10591281	10591777	TE_homo_35930	Barthea21584.t1	CDS	10598055	10598173	6278	upstream
chr06	LTR/Copia	10596286	10596741	TE_homo_35936	Barthea21584.t1	CDS	10598055	10598173	1314	upstream
chr06	LTR/Copia	10609355	10609501	TE_homo_35970	Barthea21584.t1	CDS	10598687	10598722	10633	downstream
chr06	LTR/Copia	10609487	10609590	TE_homo_35971	Barthea21584.t1	CDS	10598687	10598722	10765	downstream
chr06	LTR/Copia	10693679	10693894	TE_homo_36130	Barthea21586.t1	CDS	10730217	10730558	36323	upstream
chr06	LTR/Copia	10702678	10703230	TE_homo_36136	Barthea21586.t1	CDS	10730217	10730558	26987	upstream
chr06	LTR/Copia	10703231	10703659	TE_homo_36137	Barthea21586.t1	CDS	10730217	10730558	26558	upstream
chr06	LTR/Copia	10703733	10703894	TE_homo_36138	Barthea21586.t1	CDS	10730217	10730558	26323	upstream
chr06	LTR/Copia	10704217	10704339	TE_homo_36140	Barthea21586.t1	CDS	10730217	10730558	25878	upstream
chr06	LTR/Copia	10704347	10704998	TE_homo_36141	Barthea21586.t1	CDS	10730217	10730558	25219	upstream
chr06	LTR/Copia	10704986	10705447	TE_homo_36142	Barthea21586.t1	CDS	10730217	10730558	24770	upstream
chr06	LTR/Copia	10706141	10706548	TE_homo_36143	Barthea21586.t1	CDS	10730217	10730558	23669	upstream
chr06	LTR/Copia	10706601	10706841	TE_homo_36144	Barthea21586.t1	CDS	10730217	10730558	23376	upstream
chr06	LTR/Copia	10707010	10707598	TE_homo_36145	Barthea21586.t1	CDS	10730217	10730558	22619	upstream
chr06	LTR/Copia	10707614	10707759	TE_homo_36146	Barthea21586.t1	CDS	10730217	10730558	22458	upstream
chr06	LTR/Copia	10734522	10734977	TE_homo_36216	Barthea21587.t1	CDS	10736209	10736211	1232	upstream
chr06	LTR/Copia	10797627	10797773	TE_homo_36347	Barthea21589.t1	CDS	10823809	10824246	26036	upstream
chr06	LTR/Copia	10797759	10797862	TE_homo_36348	Barthea21589.t1	CDS	10823809	10824246	25947	upstream
chr06	LTR/Copia	10810655	10810969	TE_homo_36385	Barthea21589.t1	CDS	10823809	10824246	12840	upstream
chr06	LTR/Copia	10811793	10819267	repeat_region_153	Barthea21589.t1	CDS	10823809	10824246	4542	upstream
chr06	LTR/Copia	10837473	10838072	TE_homo_36410	Barthea21590.t1	CDS	10829374	10829380	8093	downstream
chr06	LTR/Copia	10838073	10838507	TE_homo_36411	Barthea21590.t1	CDS	10829374	10829380	8693	downstream
chr06	LTR/Copia	10838580	10838732	TE_homo_36412	Barthea21590.t1	CDS	10829374	10829380	9200	downstream
chr06	LTR/Copia	10850055	10850325	TE_homo_36432	Barthea21590.t1	CDS	10829374	10829380	20675	downstream
chr06	LTR/Copia	10850320	10850419	TE_homo_36433	Barthea21590.t1	CDS	10829374	10829380	20940	downstream
chr06	LTR/Copia	10851744	10851909	TE_homo_36437	Barthea21590.t1	CDS	10829374	10829380	22364	downstream
chr06	LTR/Copia	10857237	10857833	TE_homo_36449	Barthea21591.t1	CDS	10880799	10880836	22966	upstream
chr06	LTR/Copia	10873131	10880622	repeat_region_154	Barthea21591.t1	CDS	10880799	10880836	177	upstream
chr06	LTR/Copia	10888142	10889076	TE_homo_36494	Barthea21591.t1	CDS	10882809	10883181	4961	downstream
chr06	LTR/Copia	10936032	10936482	TE_homo_36565	Barthea21592.t1	CDS	10967265	10967383	30783	upstream
chr06	LTR/Copia	10940390	10940935	TE_homo_36575	Barthea21592.t1	CDS	10967265	10967383	26330	upstream
chr06	LTR/Copia	10942193	10942552	TE_homo_36579	Barthea21592.t1	CDS	10967265	10967383	24713	upstream
chr06	LTR/Copia	10942552	10942708	TE_homo_36580	Barthea21592.t1	CDS	10967265	10967383	24557	upstream
chr06	LTR/Copia	10963969	10964517	TE_homo_36584	Barthea21592.t1	CDS	10967265	10967383	2748	upstream
chr06	LTR/Copia	11017318	11017464	TE_homo_36679	Barthea21593.t1	CDS	11055534	11055973	38070	upstream
chr06	LTR/Copia	11017450	11017553	TE_homo_36680	Barthea21593.t1	CDS	11055534	11055973	37981	upstream
chr06	LTR/Copia	11030345	11030659	TE_homo_36716	Barthea21593.t1	CDS	11055534	11055973	24875	upstream
chr06	LTR/Copia	11062272	11062487	TE_homo_36740	Barthea21593.t1	CDS	11056207	11056213	6059	downstream
chr06	LTR/Copia	11066964	11067322	TE_homo_36749	Barthea21593.t1	CDS	11056207	11056213	10751	downstream
chr06	LTR/Copia	11070003	11074712	repeat_region_158	Barthea21593.t1	CDS	11056207	11056213	13790	downstream
chr06	LTR/Copia	11080144	11080593	TE_homo_36764	Barthea21593.t1	CDS	11056207	11056213	23931	downstream
chr06	LTR/Copia	11227444	11227888	TE_homo_37052	Barthea21595.t1	CDS	11308595	11308669	80707	upstream
chr06	LTR/Copia	11234623	11235152	TE_homo_37068	Barthea21595.t1	CDS	11308595	11308669	73443	upstream
chr06	LTR/Copia	11243844	11244191	TE_homo_37086	Barthea21595.t1	CDS	11308595	11308669	64404	upstream
chr06	LTR/Copia	11244310	11244753	TE_homo_37087	Barthea21595.t1	CDS	11308595	11308669	63842	upstream
chr06	LTR/Copia	11255064	11255161	TE_homo_37111	Barthea21595.t1	CDS	11308595	11308669	53434	upstream
chr06	LTR/Copia	11261349	11261812	TE_homo_37120	Barthea21595.t1	CDS	11308595	11308669	46783	upstream
chr06	LTR/Copia	11267291	11267696	TE_homo_37136	Barthea21595.t1	CDS	11308595	11308669	40899	upstream
chr06	LTR/Copia	11267916	11268032	TE_homo_37137	Barthea21595.t1	CDS	11308595	11308669	40563	upstream
chr06	LTR/Copia	11268033	11268118	TE_homo_37138	Barthea21595.t1	CDS	11308595	11308669	40477	upstream
chr06	LTR/Copia	11268140	11268751	TE_homo_37139	Barthea21595.t1	CDS	11308595	11308669	39844	upstream
chr06	LTR/Copia	11268868	11269030	TE_homo_37140	Barthea21595.t1	CDS	11308595	11308669	39565	upstream
chr06	LTR/Copia	11274217	11274718	TE_homo_37151	Barthea21595.t1	CDS	11308595	11308669	33877	upstream
chr06	LTR/Copia	11303502	11303644	TE_homo_37198	Barthea21595.t1	CDS	11308595	11308669	4951	upstream
chr06	LTR/Copia	11312362	11312958	TE_homo_37212	Barthea21595.t1	CDS	11308947	11309065	3297	downstream
chr06	LTR/Copia	11316587	11316857	TE_homo_37216	Barthea21595.t1	CDS	11308947	11309065	7522	downstream
chr06	LTR/Copia	11318481	11320753	TE_homo_37219	Barthea21595.t1	CDS	11308947	11309065	9416	downstream
chr06	LTR/Copia	11320754	11320997	TE_homo_37220	Barthea21595.t1	CDS	11308947	11309065	11689	downstream
chr06	LTR/Copia	11323824	11324325	TE_homo_37223	Barthea21595.t1	CDS	11308947	11309065	14759	downstream
chr06	LTR/Copia	11361823	11362420	TE_homo_37306	Barthea21596.t1	CDS	11360825	11360986	837	downstream
chr06	LTR/Copia	11367748	11367913	TE_homo_37318	Barthea21596.t1	CDS	11360825	11360986	6762	downstream
chr06	LTR/Copia	11369238	11369337	TE_homo_37322	Barthea21597.t1	CDS	11377299	11377307	7962	upstream
chr06	LTR/Copia	11369332	11369602	TE_homo_37323	Barthea21597.t1	CDS	11377299	11377307	7697	upstream
chr06	LTR/Copia	11401281	11401782	TE_homo_37366	Barthea21597.t1	CDS	11386785	11386935	14346	downstream
chr06	LTR/Copia	11404205	11404706	TE_homo_37373	Barthea21597.t1	CDS	11386785	11386935	17270	downstream
chr06	LTR/Copia	11405852	11416100	repeat_region_160	Barthea21597.t1	CDS	11386785	11386935	18917	downstream
chr06	LTR/Copia	11420119	11421040	TE_homo_37384	Barthea21597.t1	CDS	11386785	11386935	33184	downstream
chr06	LTR/Copia	11421880	11422181	TE_homo_37386	Barthea21597.t1	CDS	11386785	11386935	34945	downstream
chr06	LTR/Copia	11430354	11430950	TE_homo_37399	Barthea21597.t1	CDS	11386785	11386935	43419	downstream
chr06	LTR/Copia	11452424	11452570	TE_homo_37455	Barthea21598.t1	CDS	11489498	11490250	36928	upstream
chr06	LTR/Copia	11461464	11462011	TE_homo_37481	Barthea21598.t1	CDS	11489498	11490250	27487	upstream
chr06	LTR/Copia	11466053	11466649	TE_homo_37485	Barthea21598.t1	CDS	11489498	11490250	22849	upstream
chr06	LTR/Copia	11470015	11470130	TE_homo_37490	Barthea21598.t1	CDS	11489498	11490250	19368	upstream
chr06	LTR/Copia	11470138	11470794	TE_homo_37491	Barthea21598.t1	CDS	11489498	11490250	18704	upstream
chr06	LTR/Copia	11470782	11471243	TE_homo_37492	Barthea21598.t1	CDS	11489498	11490250	18255	upstream
chr06	LTR/Copia	11485526	11485969	TE_homo_37519	Barthea21598.t1	CDS	11489498	11490250	3529	upstream
chr06	LTR/Copia	11486088	11486436	TE_homo_37520	Barthea21598.t1	CDS	11489498	11490250	3062	upstream
chr06	LTR/Copia	11493812	11493960	TE_homo_37532	Barthea21598.t1	CDS	11491478	11491522	2290	downstream
chr06	LTR/Copia	11493976	11494565	TE_homo_37533	Barthea21598.t1	CDS	11491478	11491522	2454	downstream
chr06	LTR/Copia	11494734	11494974	TE_homo_37534	Barthea21598.t1	CDS	11491478	11491522	3212	downstream
chr06	LTR/Copia	11495027	11498036	TE_homo_37535	Barthea21598.t1	CDS	11491478	11491522	3505	downstream
chr06	LTR/Copia	11498186	11498334	TE_homo_37536	Barthea21598.t1	CDS	11491478	11491522	6664	downstream
chr06	LTR/Copia	11512594	11522859	repeat_region_161	Barthea21599.t1	CDS	11534207	11534795	11348	upstream
chr06	LTR/Copia	11530771	11531041	TE_homo_37591	Barthea21599.t1	CDS	11534207	11534795	3166	upstream
chr06	LTR/Copia	11578657	11578747	TE_homo_37667	Barthea21600.t1	CDS	11592824	11593576	14077	upstream
chr06	LTR/Copia	11599134	11599637	TE_homo_37708	Barthea21600.t1	CDS	11594770	11594814	4320	downstream
chr06	LTR/Copia	11605397	11605993	TE_homo_37715	Barthea21600.t1	CDS	11594770	11594814	10583	downstream
chr06	LTR/Copia	11651499	11661316	repeat_region_163	Barthea21602.t1	CDS	11651063	11651308	191	downstream
chr06	LTR/Copia	11686333	11686865	TE_homo_37808	Barthea21606.t1	CDS	11685182	11685637	696	downstream
chr06	LTR/Copia	11703265	11703807	TE_homo_37819	Barthea21609.t1	CDS	11697266	11697943	5322	downstream
chr06	LTR/Copia	11730396	11730501	TE_homo_37849	Barthea21610.t1	CDS	11739150	11739268	8649	upstream
chr06	LTR/Copia	11736992	11737587	TE_homo_37864	Barthea21610.t1	CDS	11739150	11739268	1563	upstream
[truncated: 61,667 more rows]

## Sheet: Table S4
Table S4 Significantly enriched gene ontology terms for genes with upstream transposable elements in the genome assembly of Bathea barthei
#Term	ID	Input number	Background number	P-Value	Corrected P-Value	Input	Hyperlink
ADP binding	GO:0043531	50	160	2.90833e-06	0.01	Barthea36617|Barthea42886|Barthea17373|Barthea08628|Barthea10521|Barthea20879|Barthea44619|Barthea10240|Barthea10242|Barthea44613|Barthea12142|Barthea20184|Barthea44614|Barthea18740|Barthea19385|Barthea33444|Barthea18763|Barthea44616|Barthea32408|Barthea44769|Barthea09141|Barthea42790|Barthea21067|Barthea20149|Barthea09299|Barthea23137|Barthea10338|Barthea26982|Barthea22016|Barthea38029|Barthea08…	http://amigo.geneontology.org/cgi-bin/amigo/term_details?term=GO:0043531
transferase activity, transferring acyl groups other than amino-acyl groups	GO:0016747	47	147	3.4249e-06	0.01	Barthea30733|Barthea41273|Barthea40162|Barthea45063|Barthea24433|Barthea31765|Barthea02149|Barthea39612|Barthea39611|Barthea16962|Barthea03052|Barthea10662|Barthea27795|Barthea44843|Barthea20129|Barthea29185|Barthea34932|Barthea19717|Barthea09276|Barthea46025|Barthea21089|Barthea11729|Barthea44116|Barthea10234|Barthea39607|Barthea39606|Barthea22856|Barthea06895|Barthea10025|Barthea31962|Barthea31…	http://amigo.geneontology.org/cgi-bin/amigo/term_details?term=GO:0016747
response to ethylene	GO:0009723	76	316	3.79862e-05	0.04	Barthea16510|Barthea43737|Barthea29166|Barthea36374|Barthea29168|Barthea16947|Barthea39462|Barthea42706|Barthea02332|Barthea31891|Barthea05897|Barthea23054|Barthea44397|Barthea31745|Barthea22576|Barthea35293|Barthea22574|Barthea41196|Barthea22572|Barthea19429|Barthea29170|Barthea23053|Barthea29188|Barthea20261|Barthea19447|Barthea36508|Barthea24874|Barthea11817|Barthea10721|Barthea31938|Barthea17…	http://amigo.geneontology.org/cgi-bin/amigo/term_details?term=GO:0009723

## Sheet: Table S5
Table S5. Significantly enriched gene ontology terms for genes with downstream transposable elements in the genome assembly of Bathea barthei
#Term	ID	Input number	Background number	P-Value	Corrected P-Value	Input	Hyperlink
nutrient reservoir activity	GO:0045735	39	130	2.7386e-06	0.01	Barthea35042|Barthea36092|Barthea44654|Barthea44655|Barthea44652|Barthea44653|Barthea33741|Barthea27021|Barthea22739|Barthea22738|Barthea29223|Barthea19446|Barthea33742|Barthea33743|Barthea20828|Barthea33744|Barthea33748|Barthea20827|Barthea25582|Barthea45717|Barthea45712|Barthea13822|Barthea41282|Barthea13828|Barthea26661|Barthea44644|Barthea31671|Barthea22742|Barthea22743|Barthea29425|Barthea33…	http://amigo.geneontology.org/cgi-bin/amigo/term_details?term=GO:0045735
extracellular region	GO:0005576	528	3623	7.49426e-06	0.01	Barthea25183|Barthea10303|Barthea20953|Barthea27320|Barthea36721|Barthea36092|Barthea10309|Barthea36484|Barthea20895|Barthea30893|Barthea45669|Barthea31831|Barthea12896|Barthea12987|Barthea07631|Barthea26950|Barthea33692|Barthea07632|Barthea20950|Barthea07733|Barthea01787|Barthea20828|Barthea13774|Barthea09182|Barthea36437|Barthea25620|Barthea09560|Barthea05181|Barthea30441|Barthea02580|Barthea21…	http://amigo.geneontology.org/cgi-bin/amigo/term_details?term=GO:0005576
transferase activity, transferring acyl groups other than amino-acyl groups	GO:0016747	40	147	1.44283e-05	0.01	Barthea30732|Barthea33499|Barthea41273|Barthea31765|Barthea12038|Barthea39611|Barthea16962|Barthea27795|Barthea12042|Barthea44843|Barthea44726|Barthea29185|Barthea34932|Barthea30129|Barthea11734|Barthea09276|Barthea21089|Barthea30252|Barthea11729|Barthea44116|Barthea39608|Barthea39606|Barthea07782|Barthea07365|Barthea10430|Barthea10025|Barthea31962|Barthea44109|Barthea44725|Barthea22856|Barthea12…	http://amigo.geneontology.org/cgi-bin/amigo/term_details?term=GO:0016747
ADP binding	GO:0043531	42	160	1.8479e-05	0.01	Barthea27271|Barthea08628|Barthea10525|Barthea38033|Barthea20987|Barthea20879|Barthea10522|Barthea04763|Barthea10240|Barthea10242|Barthea44613|Barthea44538|Barthea44847|Barthea33444|Barthea09141|Barthea21067|Barthea17676|Barthea10338|Barthea08624|Barthea26982|Barthea10520|Barthea39704|Barthea10353|Barthea10356|Barthea30085|Barthea12158|Barthea33822|Barthea38045|Barthea44701|Barthea39684|Barthea39…	http://amigo.geneontology.org/cgi-bin/amigo/term_details?term=GO:0043531
manganese ion binding	GO:0030145	38	139	2.13535e-05	0.01	Barthea35042|Barthea36092|Barthea44654|Barthea44655|Barthea44652|Barthea44653|Barthea13981|Barthea33741|Barthea22739|Barthea22738|Barthea29223|Barthea33742|Barthea33743|Barthea20828|Barthea33744|Barthea33748|Barthea20827|Barthea25582|Barthea45717|Barthea45712|Barthea44644|Barthea04636|Barthea31671|Barthea22742|Barthea22743|Barthea26661|Barthea29425|Barthea29274|Barthea17719|Barthea33751|Barthea21…	http://amigo.geneontology.org/cgi-bin/amigo/term_details?term=GO:0030145
sulfotransferase activity	GO:0008146	15	28	2.14431e-05	0.01	Barthea45003|Barthea44986|Barthea44987|Barthea45009|Barthea01785|Barthea42824|Barthea45006|Barthea45013|Barthea44983|Barthea45011|Barthea44981|Barthea45004|Barthea45005|Barthea44984|Barthea45007	http://amigo.geneontology.org/cgi-bin/amigo/term_details?term=GO:0008146
flavonoid sulfotransferase activity	GO:1990135	13	24	6.92079e-05	0.03	Barthea44986|Barthea44987|Barthea45009|Barthea01785|Barthea45006|Barthea45013|Barthea44983|Barthea45011|Barthea44981|Barthea45004|Barthea45005|Barthea44984|Barthea45007	http://amigo.geneontology.org/cgi-bin/amigo/term_details?term=GO:1990135
monodehydroascorbate reductase (NADH) activity	GO:0016656	11	17	7.74194e-05	0.03	Barthea21585|Barthea22935|Barthea08551|Barthea21577|Barthea21592|Barthea21610|Barthea21587|Barthea21595|Barthea21596|Barthea21584|Barthea21588	http://amigo.geneontology.org/cgi-bin/amigo/term_details?term=GO:0016656
cell wall	GO:0005618	142	840	0.000123	0.04	Barthea31649|Barthea35042|Barthea10303|Barthea36092|Barthea35190|Barthea21062|Barthea13810|Barthea24090|Barthea26972|Barthea12262|Barthea10349|Barthea07739|Barthea12488|Barthea18766|Barthea33742|Barthea33743|Barthea33741|Barthea44582|Barthea11314|Barthea33744|Barthea33748|Barthea20827|Barthea22683|Barthea19531|Barthea17441|Barthea44655|Barthea12255|Barthea27283|Barthea12703|Barthea22384|Barthea17…	http://amigo.geneontology.org/cgi-bin/amigo/term_details?term=GO:0005618

## Sheet: Table S6
Table S6 Significantly enriched gene ontology terms for genes with introns nested by transposable elements in the genome assembly of Bathea barthei
#Term	Database	ID	Input number	Background number	P-Value	Corrected P-Value	Input	Hyperlink
cytosol	Gene Ontology	GO:0005829	502	6676	1.25151e-09	3.23515e-06	Barthea42988|Barthea28033|Barthea02068|Barthea30632|Barthea45501|Barthea31723|Barthea07738|Barthea33693|Barthea10873|Barthea11409|Barthea01786|Barthea20410|Barthea05852|Barthea43701|Barthea42245|Barthea14654|Barthea40865|Barthea28628|Barthea15312|Barthea23654|Barthea05670|Barthea42067|Barthea10373|Barthea22704|Barthea05678|Barthea36796|Barthea18586|Barthea00008|Barthea31904|Barthea19789|Barthea14…	http://amigo.geneontology.org/amigo/term/GO:0005829
cytoplasm	Gene Ontology	GO:0005737	534	7449	1.5861e-07	0.000205004	Barthea11479|Barthea10307|Barthea25184|Barthea20788|Barthea42987|Barthea07080|Barthea31836|Barthea31723|Barthea37948|Barthea25053|Barthea36093|Barthea37941|Barthea32056|Barthea37825|Barthea15824|Barthea06321|Barthea42247|Barthea42245|Barthea14654|Barthea15311|Barthea28628|Barthea15312|Barthea09646|Barthea11880|Barthea06551|Barthea10373|Barthea22704|Barthea36796|Barthea26436|Barthea18586|Barthea19…	http://amigo.geneontology.org/amigo/term/GO:0005737
ATP binding	Gene Ontology	GO:0005524	104	1124	7.94805e-06	0.00684857	Barthea40659|Barthea27446|Barthea31642|Barthea06229|Barthea01735|Barthea10263|Barthea10260|Barthea31723|Barthea32187|Barthea25053|Barthea01308|Barthea08218|Barthea11311|Barthea46022|Barthea29802|Barthea19739|Barthea28174|Barthea39116|Barthea16446|Barthea09083|Barthea26586|Barthea24732|Barthea34278|Barthea12254|Barthea20563|Barthea02924|Barthea05109|Barthea33908|Barthea14729|Barthea35202|Barthea25…	http://amigo.geneontology.org/amigo/term/GO:0005524
vesicle-mediated transport	Gene Ontology	GO:0016192	38	302	2.73262e-05	0.01194	Barthea00245|Barthea16827|Barthea35216|Barthea18959|Barthea24235|Barthea05530|Barthea15450|Barthea03055|Barthea31955|Barthea10406|Barthea01993|Barthea32168|Barthea13350|Barthea13794|Barthea42882|Barthea37825|Barthea28838|Barthea14619|Barthea24522|Barthea17763|Barthea39767|Barthea37216|Barthea10123|Barthea40341|Barthea22933|Barthea07078|Barthea45501|Barthea10262|Barthea28401|Barthea19789|Barthea33…	http://amigo.geneontology.org/amigo/term/GO:0016192
receptor-mediated endocytosis	Gene Ontology	GO:0006898	10	28	2.73718e-05	0.01194	Barthea32168|Barthea28401|Barthea05530|Barthea24952|Barthea05819|Barthea40110|Barthea17763|Barthea31535|Barthea36771|Barthea40341	http://amigo.geneontology.org/amigo/term/GO:0006898
endoplasmic reticulum membrane	Gene Ontology	GO:0005789	43	361	2.77136e-05	0.01194	Barthea17083|Barthea13966|Barthea04321|Barthea14412|Barthea31645|Barthea44105|Barthea13466|Barthea20024|Barthea05313|Barthea21510|Barthea05886|Barthea15987|Barthea04262|Barthea40400|Barthea29180|Barthea01614|Barthea20415|Barthea41469|Barthea16378|Barthea06001|Barthea27751|Barthea26645|Barthea06252|Barthea16739|Barthea02637|Barthea36246|Barthea27753|Barthea04054|Barthea16454|Barthea21837|Barthea05…	http://amigo.geneontology.org/amigo/term/GO:0005789
histone-lysine N-methyltransferase activity	Gene Ontology	GO:0018024	10	31	5.58434e-05	0.0196266	Barthea44692|Barthea29177|Barthea06257|Barthea10464|Barthea33732|Barthea13286|Barthea42784|Barthea18771|Barthea05075|Barthea46312	http://amigo.geneontology.org/amigo/term/GO:0018024
structural molecule activity	Gene Ontology	GO:0005198	13	54	6.07399e-05	0.0196266	Barthea32168|Barthea35992|Barthea28401|Barthea05530|Barthea10122|Barthea25479|Barthea13996|Barthea30388|Barthea17763|Barthea30423|Barthea40341|Barthea02446|Barthea30954	http://amigo.geneontology.org/amigo/term/GO:0005198
intracellular protein transport	Gene Ontology	GO:0006886	41	354	7.37591e-05	0.0205247	Barthea36093|Barthea24235|Barthea05530|Barthea28033|Barthea45501|Barthea10406|Barthea32168|Barthea34709|Barthea13794|Barthea42882|Barthea30293|Barthea21560|Barthea20434|Barthea37825|Barthea24522|Barthea20024|Barthea36771|Barthea17763|Barthea37216|Barthea18825|Barthea22070|Barthea11880|Barthea23617|Barthea16953|Barthea10255|Barthea05819|Barthea31535|Barthea40341|Barthea22933|Barthea07078|Barthea28…	http://amigo.geneontology.org/amigo/term/GO:0006886
proteasome regulatory particle, lid subcomplex	Gene Ontology	GO:0008541	9	26	8.40446e-05	0.0205247	Barthea28754|Barthea36383|Barthea35992|Barthea10122|Barthea02068|Barthea41369|Barthea30388|Barthea30423|Barthea02446	http://amigo.geneontology.org/amigo/term/GO:0008541
histone methyltransferase activity (H3-K36 specific)	Gene Ontology	GO:0046975	6	9	8.73392e-05	0.0205247	Barthea29177|Barthea06257|Barthea18771|Barthea22476|Barthea05075|Barthea46312	http://amigo.geneontology.org/amigo/term/GO:0046975
alpha-mannosidase activity	Gene Ontology	GO:0004559	8	22	0.000158022	0.0340407	Barthea00146|Barthea22970|Barthea30847|Barthea41300|Barthea03942|Barthea22451|Barthea19692|Barthea19693	http://amigo.geneontology.org/amigo/term/GO:0004559

## Sheet: Table S7
Table S7 Homologs annotation* for genes with CDS nested by transposons in the genome assembly of Barthea barthei
Gene	Chromosome	Number of nest transposons	Hit species	Gene description
Barthea00002	chr01	1	Spinacia oleracea	Component of the chloroplast ribosome
Barthea00008	chr01	2	Oryza sativa subsp. japonica	Involved in chlorophyll biosynthesis
Barthea00062	chr01	4	Petunia hybrida	Floral homeotic protein PMADS 2
Barthea03743	chr01	1	no hit	-1
Barthea05337	chr01	1	Oryza sativa subsp. japonica	Retrotransposon protein
Barthea08706	chr02	1	Oryza sativa subsp. japonica	Q7XRT6 Ribonuclease
Barthea09726	chr02	2	Arabidopsis thaliana	CHROMATIN REMODELING 42
Barthea10374	chr02	4	Arabidopsis thaliana	Leucine-rich repeat receptor kinase-like protein SRF6
Barthea10381	chr02	1	Asparagus officinalis	Q2AA50 Reverse transcriptase
Barthea10409	chr02	1	no hit	-
Barthea12168	chr03	1	resistant diploid wheat	response to attack by the grain aphid
Barthea13709	chr03		Glycine max	GmAKR1,Probable aldo-keto reductase 1
Barthea13845	chr03	1	Arabidopsis thaliana	May be required to maintain cell division activity in meristematic cells
Barthea14364	chr03	2	Anthoceros formosae	May be involved in proton extrusion. Indirectly promotes efficient inorganic carbon uptake into chloroplasts.
Barthea18685	chr05	1	Arabidopsis thaliana	cyclin-related (RefSeq)
Barthea19337	chr05	1	Arabidopsis thaliana	Maybe required to maintain cell division activity in meristematic cells.
Barthea20797	chr06	1	Nicotiana tabacum	P10978 Retrovirus-related Pol polyprotein
Barthea20830	chr06	1	no hit	-
Barthea21589	chr06	1	no hit	-
Barthea21945	chr07	1	Arabidopsis thaliana	AT3G19650 cyclin-related (RefSeq)
Barthea22965	chr07	1	Ricinus communis	26S proteasome non-ATPase regulatory subunit 4 homolog isoform X2
Barthea24334	chr08	1	Oryza sativa subsp. japonica	Q9FWC5 Putative plant disease resistance polyprotein
Barthea25109	chr08	1	Arabidopsis thaliana	AT1G31120 KUP10; potassium ion transmembrane transporter (RefSeq)
Barthea28374	chr09	1	Juglans regia	scarecrow-like protein 14
Barthea28554	chr09	6	Caldicellulosiruptor saccharolyticus	Csac_0952 DNA-directed RNA polymerase subunit beta' (RefSeq)
Barthea29199	chr10	2	no hit	-
Barthea30094	chr10	2	no hit	-
Barthea30095	chr10	2	Dehalococcoides ethenogenes	DET0603 DNA-directed RNA polymerase
Barthea32189	chr12	1	Arabidopsis thaliana	EDA16 (embryo sac development arrest 16)
Barthea33799	chr12	1	Ziziphus jujuba var. spinosa	squamosa promoter-binding-like protein 12
Barthea34404	chr13	1	no hit	-
Barthea35492	chr13	1	Arabidopsis thaliana	P0C2F6 Putative ribonuclease H protein At1g65750
Barthea37903	chr15	1	Arabidopsis thaliana	AT4G23160 protein kinase family protein (RefSeq)
Barthea38222	chr15	2	Arabidopsis thaliana	AT1G43760 hypothetical protein (RefSeq)
Barthea40367	chr16	1	Arabidopsis thaliana	heat shock protein
Barthea41247	chr17	1	Arabidopsis thaliana	Q9SK57 Reverse transcriptase
Barthea43625	chr18	1	no hit	-
Barthea44891	chr19	1	Vitis vinifera	ABC transporter F family member 4
Barthea45154	chr19	2	Vitis vinifera	protein PLANT CADMIUM RESISTANCE 2
Barthea46209	chr20	1	Nicotiana tabacum	P10978 Retrovirus-related Pol polyprotein from transposon TNT 1-94
Barthea46252	chr20	1	Arabidopsis thaliana	B2BXM3 Ribonuclease H
Barthea46343	chr20	1	Arabidopsis thaliana	Q9SK57 Reverse transcriptase
Barthea46364	chr20	1	Arabidopsis thaliana	Q9SZ87 RNA-directed DNA polymerase-like protein
* Homolog annotation implemented by the web application PaperBlast (https://papers.genomics.lbl.gov/cgi-bin/litSearch.cgi)

## Sheet: Table S8
Table S8. Significantly enriched gene ontology terms for genes with single exon nested by transposable elements in the genome assembly of Bathea barthei.
#Term	Database	ID	Input number	Background number	P-Value	Corrected P-Value	Input	Hyperlink
protein folding chaperone	Gene Ontology	GO:0044183	6	73	2.46858e-05	0.0092106	Barthea45301|Barthea40367|Barthea41215|Barthea21120|Barthea07831|Barthea21096	http://amigo.geneontology.org/amigo/term/GO:0044183
negative regulation of hypoxia-induced intrinsic apoptotic signaling pathway	Gene Ontology	GO:1903298	3	8	5.96934e-05	0.0092106	Barthea40367|Barthea45301|Barthea41215	http://amigo.geneontology.org/amigo/term/GO:1903298
phosphatidylethanolamine binding	Gene Ontology	GO:0008429	3	8	5.96934e-05	0.0092106	Barthea36328|Barthea36312|Barthea36326	http://amigo.geneontology.org/amigo/term/GO:0008429
nutrient reservoir activity	Gene Ontology	GO:0045735	7	130	6.77734e-05	0.0092106	Barthea45714|Barthea45716|Barthea45731|Barthea33739|Barthea31671|Barthea45726|Barthea45722	http://amigo.geneontology.org/amigo/term/GO:0045735
cellular response to unfolded protein	Gene Ontology	GO:0034620	5	58	9.67199e-05	0.0092106	Barthea40367|Barthea45301|Barthea41215|Barthea21120|Barthea21096	http://amigo.geneontology.org/amigo/term/GO:0034620
manganese ion binding	Gene Ontology	GO:0030145	7	139	0.000101085	0.0092106	Barthea45714|Barthea45716|Barthea45731|Barthea33739|Barthea31671|Barthea45726|Barthea45722	http://amigo.geneontology.org/amigo/term/GO:0030145
misfolded protein binding	Gene Ontology	GO:0051787	5	60	0.000112324	0.0092106	Barthea40367|Barthea45301|Barthea41215|Barthea21120|Barthea21096	http://amigo.geneontology.org/amigo/term/GO:0051787
response to unfolded protein	Gene Ontology	GO:0006986	5	60	0.000112324	0.0092106	Barthea40367|Barthea45301|Barthea41215|Barthea21120|Barthea21096	http://amigo.geneontology.org/amigo/term/GO:0006986
plasma membrane	Gene Ontology	GO:0005886	71	6358	0.000150957	0.0110031	Barthea09453|Barthea43617|Barthea43222|Barthea34534|Barthea16745|Barthea22785|Barthea27444|Barthea27446|Barthea00181|Barthea28654|Barthea25192|Barthea41278|Barthea33219|Barthea22750|Barthea21532|Barthea31957|Barthea08402|Barthea30677|Barthea30674|Barthea38046|Barthea20302|Barthea19811|Barthea45154|Barthea25398|Barthea23138|Barthea08518|Barthea18358|Barthea23933|Barthea00051|Barthea00052|Barthea42…	http://amigo.geneontology.org/amigo/term/GO:0005886
2-alkenal reductase [NAD(P)+] activity	Gene Ontology	GO:0032440	3	13	0.000197217	0.0117613	Barthea36364|Barthea36362|Barthea36360	http://amigo.geneontology.org/amigo/term/GO:0032440
endoplasmic reticulum chaperone complex	Gene Ontology	GO:0034663	3	13	0.000197217	0.0117613	Barthea40367|Barthea45301|Barthea41215	http://amigo.geneontology.org/amigo/term/GO:0034663
regulation of peroxisome size	Gene Ontology	GO:0044375	3	15	0.0002843	0.0149812	Barthea12517|Barthea18358|Barthea14404	http://amigo.geneontology.org/amigo/term/GO:0044375
ATP binding	Gene Ontology	GO:0005524	20	1124	0.000299214	0.0149812	Barthea09453|Barthea45301|Barthea34534|Barthea21096|Barthea27446|Barthea08218|Barthea35797|Barthea32189|Barthea13035|Barthea40367|Barthea41215|Barthea00051|Barthea00052|Barthea17817|Barthea09541|Barthea33870|Barthea37419|Barthea43222|Barthea24292|Barthea21120	http://amigo.geneontology.org/amigo/term/GO:0005524
brassinosteroid metabolic process	Gene Ontology	GO:0016131	4	41	0.00031972	0.0149812	Barthea08610|Barthea10079|Barthea08609|Barthea10080	http://amigo.geneontology.org/amigo/term/GO:0016131
brassinosteroid mediated signaling pathway	Gene Ontology	GO:0009742	6	125	0.000405351	0.0177274	Barthea27444|Barthea00181|Barthea28654|Barthea33219|Barthea36156|Barthea43222	http://amigo.geneontology.org/amigo/term/GO:0009742
heat shock protein binding	Gene Ontology	GO:0031072	5	84	0.000489987	0.0200895	Barthea40367|Barthea45301|Barthea41215|Barthea21120|Barthea21096	http://amigo.geneontology.org/amigo/term/GO:0031072
meristem determinacy	Gene Ontology	GO:0010022	3	21	0.000682826	0.0263491	Barthea36328|Barthea36312|Barthea36326	http://amigo.geneontology.org/amigo/term/GO:0010022
protein refolding	Gene Ontology	GO:0042026	5	93	0.000760361	0.0277109	Barthea40367|Barthea45301|Barthea41215|Barthea21120|Barthea21096	http://amigo.geneontology.org/amigo/term/GO:0042026
peroxisome fission	Gene Ontology	GO:0016559	3	23	0.000867795	0.0299618	Barthea12517|Barthea18358|Barthea14404	http://amigo.geneontology.org/amigo/term/GO:0016559
regulation of brassinosteroid biosynthetic process	Gene Ontology	GO:0010422	2	5	0.00107479	0.0337925	Barthea08610|Barthea08609	http://amigo.geneontology.org/amigo/term/GO:0010422
protein tyrosine kinase activity	Gene Ontology	GO:0004713	3	25	0.00108177	0.0337925	Barthea27446|Barthea00051|Barthea00052	http://amigo.geneontology.org/amigo/term/GO:0004713
response to temperature stimulus	Gene Ontology	GO:0009266	4	60	0.00122401	0.0364978	Barthea40367|Barthea45301|Barthea41215|Barthea19457	http://amigo.geneontology.org/amigo/term/GO:0009266
response to bacterium	Gene Ontology	GO:0009617	7	217	0.00132096	0.0374231	Barthea45301|Barthea08592|Barthea44580|Barthea40367|Barthea41215|Barthea32314|Barthea31701	http://amigo.geneontology.org/amigo/term/GO:0009617
chaperone cofactor-dependent protein refolding	Gene Ontology	GO:0051085	5	107	0.00138361	0.0374231	Barthea40367|Barthea45301|Barthea41215|Barthea21120|Barthea21096	http://amigo.geneontology.org/amigo/term/GO:0051085
transcriptionally active chromatin	Gene Ontology	GO:0035327	2	6	0.00142619	0.0374231	Barthea37313|Barthea25522	http://amigo.geneontology.org/amigo/term/GO:0035327
unfolded protein binding	Gene Ontology	GO:0051082	7	229	0.00177786	0.0448568	Barthea45301|Barthea07831|Barthea40367|Barthea41215|Barthea21120|Barthea26801|Barthea21096	http://amigo.geneontology.org/amigo/term/GO:0051082
response to herbivore	Gene Ontology	GO:0080027	3	31	0.00191357	0.0464928	Barthea21054|Barthea23731|Barthea31701	http://amigo.geneontology.org/amigo/term/GO:0080027

## Sheet: Table S9
Table S9. Significantly enriched gene ontology terms and KEGG pathway for genes nested by transposable elements spanning multiple exon/introns in the genome assembly Bathea barthei.
#Term	Database	ID	Input number	Background number	P-Value	Corrected P-Value	Input	Hyperlink
Proteasome	KEGG PATHWAY	ath03050	9	127	3.91461e-05	0.00251993	Barthea30388|Barthea42976|Barthea02446|Barthea37905|Barthea42899|Barthea16435|Barthea30423|Barthea22965|Barthea22966	http://www.genome.jp/kegg-bin/show_pathway?ath03050/ath:AT4G19006%09red/ath:AT5G58290%09red/ath:AT4G38630%09red/ath:AT3G14290%09red
1,3-beta-D-glucan synthase complex	Gene Ontology	GO:0000148	6	24	1.28196e-06	0.000413645	Barthea44367|Barthea43462|Barthea05343|Barthea11829|Barthea13482|Barthea05976	http://amigo.geneontology.org/amigo/term/GO:0000148
1,3-beta-D-glucan synthase activity	Gene Ontology	GO:0003843	6	24	1.28196e-06	0.000413645	Barthea44367|Barthea43462|Barthea05343|Barthea11829|Barthea13482|Barthea05976	http://amigo.geneontology.org/amigo/term/GO:0003843
(1->3)-beta-D-glucan biosynthetic process	Gene Ontology	GO:0006075	6	24	1.28196e-06	0.000413645	Barthea44367|Barthea43462|Barthea05343|Barthea11829|Barthea13482|Barthea05976	http://amigo.geneontology.org/amigo/term/GO:0006075
glucosyltransferase activity	Gene Ontology	GO:0046527	6	31	4.67747e-06	0.000887152	Barthea44367|Barthea43462|Barthea05343|Barthea11829|Barthea13482|Barthea05976	http://amigo.geneontology.org/amigo/term/GO:0046527
anther development	Gene Ontology	GO:0048653	9	97	5.25621e-06	0.000887152	Barthea36464|Barthea29177|Barthea31857|Barthea06257|Barthea06207|Barthea05131|Barthea20800|Barthea05075|Barthea46312	http://amigo.geneontology.org/amigo/term/GO:0048653
proteasome assembly	Gene Ontology	GO:0043248	6	32	5.49888e-06	0.000887152	Barthea30388|Barthea02446|Barthea16435|Barthea30423|Barthea22965|Barthea22966	http://amigo.geneontology.org/amigo/term/GO:0043248
positive regulation of histone methylation	Gene Ontology	GO:0031062	4	8	9.08201e-06	0.00125591	Barthea29177|Barthea46312|Barthea05075|Barthea06257	http://amigo.geneontology.org/amigo/term/GO:0031062
protein catabolic process	Gene Ontology	GO:0030163	8	80	1.0603e-05	0.00128296	Barthea30388|Barthea06956|Barthea02446|Barthea42899|Barthea16435|Barthea30423|Barthea22965|Barthea22966	http://amigo.geneontology.org/amigo/term/GO:0030163
histone methyltransferase activity (H3-K36 specific)	Gene Ontology	GO:0046975	4	9	1.2995e-05	0.00139768	Barthea29177|Barthea46312|Barthea05075|Barthea06257	http://amigo.geneontology.org/amigo/term/GO:0046975
etioplast organization	Gene Ontology	GO:0009662	4	10	1.80218e-05	0.00174451	Barthea44973|Barthea44968|Barthea44953|Barthea45099	http://amigo.geneontology.org/amigo/term/GO:0009662
histone methyltransferase activity (H3-K4 specific)	Gene Ontology	GO:0042800	4	11	2.4344e-05	0.00214227	Barthea29177|Barthea46312|Barthea05075|Barthea06257	http://amigo.geneontology.org/amigo/term/GO:0042800
proteasome complex	Gene Ontology	GO:0000502	9	121	2.74157e-05	0.00221153	Barthea30388|Barthea42976|Barthea02446|Barthea37905|Barthea42899|Barthea16435|Barthea30423|Barthea22965|Barthea22966	http://amigo.geneontology.org/amigo/term/GO:0000502
ATPase-coupled intramembrane lipid transporter activity	Gene Ontology	GO:0140326	4	13	4.16517e-05	0.00251993	Barthea15125|Barthea01187|Barthea13944|Barthea41443	http://amigo.geneontology.org/amigo/term/GO:0140326
anatomical structure development	Gene Ontology	GO:0048856	4	13	4.16517e-05	0.00251993	Barthea01123|Barthea01150|Barthea13968|Barthea41472	http://amigo.geneontology.org/amigo/term/GO:0048856
phospholipid translocation	Gene Ontology	GO:0045332	4	13	4.16517e-05	0.00251993	Barthea15125|Barthea01187|Barthea13944|Barthea41443	http://amigo.geneontology.org/amigo/term/GO:0045332
histone H3-K36 methylation	Gene Ontology	GO:0010452	4	14	5.3049e-05	0.00292489	Barthea29177|Barthea46312|Barthea05075|Barthea06257	http://amigo.geneontology.org/amigo/term/GO:0010452
RNA polymerase II complex binding	Gene Ontology	GO:0000993	5	30	5.64727e-05	0.00292489	Barthea19715|Barthea19714|Barthea11241|Barthea37313|Barthea25522	http://amigo.geneontology.org/amigo/term/GO:0000993
negative regulation of flower development	Gene Ontology	GO:0009910	8	103	5.741e-05	0.00292489	Barthea26713|Barthea29177|Barthea06257|Barthea37313|Barthea25522|Barthea09390|Barthea05075|Barthea46312	http://amigo.geneontology.org/amigo/term/GO:0009910
histone-lysine N-methyltransferase activity	Gene Ontology	GO:0018024	5	31	6.49427e-05	0.0030683	Barthea10464|Barthea29177|Barthea46312|Barthea05075|Barthea06257	http://amigo.geneontology.org/amigo/term/GO:0018024
regulation of plant-type hypersensitive response	Gene Ontology	GO:0010363	4	15	6.65644e-05	0.0030683	Barthea29177|Barthea46312|Barthea05075|Barthea06257	http://amigo.geneontology.org/amigo/term/GO:0010363
structural molecule activity	Gene Ontology	GO:0005198	6	54	7.99559e-05	0.00351806	Barthea30388|Barthea02446|Barthea40341|Barthea30423|Barthea09739|Barthea26331	http://amigo.geneontology.org/amigo/term/GO:0005198
diacylglycerol kinase activity	Gene Ontology	GO:0004143	4	17	0.000100863	0.00406814	Barthea35789|Barthea19265|Barthea41929|Barthea12920	http://amigo.geneontology.org/amigo/term/GO:0004143
protein kinase C-activating G protein-coupled receptor signaling pathway	Gene Ontology	GO:0007205	4	17	0.000100863	0.00406814	Barthea35789|Barthea19265|Barthea41929|Barthea12920	http://amigo.geneontology.org/amigo/term/GO:0007205
response to nitrate starvation	Gene Ontology	GO:0090548	4	18	0.000122121	0.00472851	Barthea29177|Barthea46312|Barthea05075|Barthea06257	http://amigo.geneontology.org/amigo/term/GO:0090548
glucose-6-phosphate isomerase activity	Gene Ontology	GO:0004347	3	6	0.000133278	0.00477826	Barthea28719|Barthea34463|Barthea06882	http://amigo.geneontology.org/amigo/term/GO:0004347
stamen formation	Gene Ontology	GO:0048455	3	6	0.000133278	0.00477826	Barthea16435|Barthea22965|Barthea22966	http://amigo.geneontology.org/amigo/term/GO:0048455
cell wall organization	Gene Ontology	GO:0071555	5	38	0.000154858	0.00535368	Barthea07684|Barthea39903|Barthea10123|Barthea42976|Barthea37905	http://amigo.geneontology.org/amigo/term/GO:0071555
monosaccharide binding	Gene Ontology	GO:0048029	3	7	0.000188714	0.00629915	Barthea28719|Barthea34463|Barthea06882	http://amigo.geneontology.org/amigo/term/GO:0048029
plastid-encoded plastid RNA polymerase complex	Gene Ontology	GO:0000427	4	21	0.000205303	0.00655157	Barthea44973|Barthea44968|Barthea44953|Barthea45099	http://amigo.geneontology.org/amigo/term/GO:0000427
(+)-abscisic acid D-glucopyranosyl ester transmembrane transporter activity	Gene Ontology	GO:1902417	3	8	0.00025719	0.00655157	Barthea25308|Barthea25304|Barthea25307	http://amigo.geneontology.org/amigo/term/GO:1902417
carotene beta-ring hydroxylase activity	Gene Ontology	GO:0010291	3	8	0.00025719	0.00655157	Barthea36290|Barthea36295|Barthea31985	http://amigo.geneontology.org/amigo/term/GO:0010291
GTP diphosphokinase activity	Gene Ontology	GO:0008728	3	8	0.00025719	0.00655157	Barthea38923|Barthea10332|Barthea43700	http://amigo.geneontology.org/amigo/term/GO:0008728
nucleosome disassembly	Gene Ontology	GO:0006337	3	8	0.00025719	0.00655157	Barthea40341|Barthea09739|Barthea26331	http://amigo.geneontology.org/amigo/term/GO:0006337
guanosine tetraphosphate metabolic process	Gene Ontology	GO:0015969	3	8	0.00025719	0.00655157	Barthea38923|Barthea10332|Barthea43700	http://amigo.geneontology.org/amigo/term/GO:0015969
clathrin complex	Gene Ontology	GO:0071439	3	8	0.00025719	0.00655157	Barthea40341|Barthea09739|Barthea26331	http://amigo.geneontology.org/amigo/term/GO:0071439
clathrin light chain binding	Gene Ontology	GO:0032051	3	8	0.00025719	0.00655157	Barthea40341|Barthea09739|Barthea26331	http://amigo.geneontology.org/amigo/term/GO:0032051
(+)-abscisic acid D-glucopyranosyl ester transmembrane transport	Gene Ontology	GO:1902418	3	8	0.00025719	0.00655157	Barthea25308|Barthea25304|Barthea25307	http://amigo.geneontology.org/amigo/term/GO:1902418
leaf morphogenesis	Gene Ontology	GO:0009965	9	170	0.000316743	0.00762721	Barthea36464|Barthea26713|Barthea31857|Barthea04605|Barthea06207|Barthea05131|Barthea14169|Barthea31714|Barthea30879	http://amigo.geneontology.org/amigo/term/GO:0009965
stamen development	Gene Ontology	GO:0048443	6	71	0.00031947	0.00762721	Barthea36464|Barthea31857|Barthea06207|Barthea14963|Barthea05131|Barthea14045	http://amigo.geneontology.org/amigo/term/GO:0048443
abaxial cell fate specification	Gene Ontology	GO:0010158	4	24	0.000323053	0.00762721	Barthea36464|Barthea06207|Barthea31857|Barthea05131	http://amigo.geneontology.org/amigo/term/GO:0010158
regulation of transcription by RNA polymerase II	Gene Ontology	GO:0006357	11	258	0.000423103	0.00921624	Barthea08753|Barthea18913|Barthea05485|Barthea21236|Barthea18984|Barthea20800|Barthea40341|Barthea07383|Barthea09739|Barthea26331|Barthea34950	http://amigo.geneontology.org/amigo/term/GO:0006357
ion transmembrane transporter activity, phosphorylative mechanism	Gene Ontology	GO:0015662	4	26	0.000424345	0.00921624	Barthea15125|Barthea01187|Barthea13944|Barthea41443	http://amigo.geneontology.org/amigo/term/GO:0015662
plastid transcription	Gene Ontology	GO:0042793	4	26	0.000424345	0.00921624	Barthea44973|Barthea44968|Barthea44953|Barthea45099	http://amigo.geneontology.org/amigo/term/GO:0042793
proteasome core complex assembly	Gene Ontology	GO:0080129	3	10	0.000437962	0.00921624	Barthea16435|Barthea22965|Barthea22966	http://amigo.geneontology.org/amigo/term/GO:0080129
RNA polymerase II, holoenzyme	Gene Ontology	GO:0016591	3	10	0.000437962	0.00921624	Barthea19715|Barthea19714|Barthea11241	http://amigo.geneontology.org/amigo/term/GO:0016591
SWI/SNF complex	Gene Ontology	GO:0016514	4	27	0.000482657	0.00994067	Barthea40341|Barthea09739|Barthea26331|Barthea20800	http://amigo.geneontology.org/amigo/term/GO:0016514
transcription, DNA-templated	Gene Ontology	GO:0006351	10	226	0.000580801	0.0117128	Barthea01123|Barthea04605|Barthea36722|Barthea41472|Barthea32297|Barthea01150|Barthea29041|Barthea13968|Barthea28290|Barthea30879	http://amigo.geneontology.org/amigo/term/GO:0006351
callose deposition in cell wall	Gene Ontology	GO:0052543	3	12	0.000684527	0.0129926	Barthea28989|Barthea04783|Barthea44367	http://amigo.geneontology.org/amigo/term/GO:0052543
clathrin coat of trans-Golgi network vesicle	Gene Ontology	GO:0030130	3	12	0.000684527	0.0129926	Barthea40341|Barthea09739|Barthea26331	http://amigo.geneontology.org/amigo/term/GO:0030130
clathrin coat of coated pit	Gene Ontology	GO:0030132	3	12	0.000684527	0.0129926	Barthea40341|Barthea09739|Barthea26331	http://amigo.geneontology.org/amigo/term/GO:0030132
pollen development	Gene Ontology	GO:0009555	15	469	0.00079598	0.0148175	Barthea29177|Barthea04783|Barthea44367|Barthea11829|Barthea06257|Barthea32297|Barthea22965|Barthea28290|Barthea16435|Barthea13482|Barthea46312|Barthea05075|Barthea28989|Barthea22966|Barthea20972	http://amigo.geneontology.org/amigo/term/GO:0009555
response to misfolded protein	Gene Ontology	GO:0051788	3	13	0.000835075	0.0151743	Barthea16435|Barthea22965|Barthea22966	http://amigo.geneontology.org/amigo/term/GO:0051788
peptide receptor activity	Gene Ontology	GO:0001653	4	32	0.000862176	0.0151743	Barthea16435|Barthea45116|Barthea22965|Barthea22966	http://amigo.geneontology.org/amigo/term/GO:0001653
regulation of gene expression, epigenetic	Gene Ontology	GO:0040029	4	32	0.000862176	0.0151743	Barthea29177|Barthea46312|Barthea05075|Barthea06257	http://amigo.geneontology.org/amigo/term/GO:0040029
gluconeogenesis	Gene Ontology	GO:0006094	5	58	0.000930738	0.0160885	Barthea28719|Barthea34463|Barthea10020|Barthea27800|Barthea06882	http://amigo.geneontology.org/amigo/term/GO:0006094
mRNA 3'-end processing	Gene Ontology	GO:0031124	3	14	0.00100509	0.017069	Barthea19715|Barthea19714|Barthea11241	http://amigo.geneontology.org/amigo/term/GO:0031124
regulation of programmed cell death	Gene Ontology	GO:0043067	4	35	0.00117054	0.0195359	Barthea29177|Barthea46312|Barthea05075|Barthea06257	http://amigo.geneontology.org/amigo/term/GO:0043067
regulation of peroxisome size	Gene Ontology	GO:0044375	3	15	0.0011955	0.0196144	Barthea12517|Barthea18358|Barthea14404	http://amigo.geneontology.org/amigo/term/GO:0044375
proteasome regulatory particle, base subcomplex	Gene Ontology	GO:0008540	4	36	0.00128849	0.0207876	Barthea16435|Barthea42899|Barthea22965|Barthea22966	http://amigo.geneontology.org/amigo/term/GO:0008540
secondary shoot formation	Gene Ontology	GO:0010223	4	37	0.00141449	0.0220843	Barthea29177|Barthea46312|Barthea05075|Barthea06257	http://amigo.geneontology.org/amigo/term/GO:0010223
NAD+ kinase activity	Gene Ontology	GO:0003951	4	37	0.00141449	0.0220843	Barthea35789|Barthea19265|Barthea41929|Barthea12920	http://amigo.geneontology.org/amigo/term/GO:0003951
specification of floral organ identity	Gene Ontology	GO:0010093	4	38	0.00154884	0.023798	Barthea36464|Barthea06207|Barthea31857|Barthea05131	http://amigo.geneontology.org/amigo/term/GO:0010093
glucose 6-phosphate metabolic process	Gene Ontology	GO:0051156	3	17	0.00164096	0.0240674	Barthea28719|Barthea34463|Barthea06882	http://amigo.geneontology.org/amigo/term/GO:0051156
pectin acetylesterase activity	Gene Ontology	GO:0052793	3	17	0.00164096	0.0240674	Barthea39903|Barthea42976|Barthea37905	http://amigo.geneontology.org/amigo/term/GO:0052793
epidermal cell fate specification	Gene Ontology	GO:0009957	3	17	0.00164096	0.0240674	Barthea30485|Barthea02499|Barthea35930	http://amigo.geneontology.org/amigo/term/GO:0009957
transcription regulator complex	Gene Ontology	GO:0005667	4	43	0.00235557	0.0340326	Barthea01123|Barthea01150|Barthea13968|Barthea41472	http://amigo.geneontology.org/amigo/term/GO:0005667
histone deacetylase complex	Gene Ontology	GO:0000118	3	20	0.00248272	0.0353423	Barthea07383|Barthea24182|Barthea34950	http://amigo.geneontology.org/amigo/term/GO:0000118
fatty-acyl-CoA synthase activity	Gene Ontology	GO:0004321	3	21	0.00281253	0.0394252	Barthea38057|Barthea07149|Barthea39237	http://amigo.geneontology.org/amigo/term/GO:0004321
mannose-1-phosphate guanylyltransferase activity	Gene Ontology	GO:0004475	2	5	0.00285099	0.0394252	Barthea28379|Barthea32192	http://amigo.geneontology.org/amigo/term/GO:0004475
carpel development	Gene Ontology	GO:0048440	4	46	0.00295757	0.040323	Barthea36464|Barthea06207|Barthea31857|Barthea05131	http://amigo.geneontology.org/amigo/term/GO:0048440
peroxisome fission	Gene Ontology	GO:0016559	3	23	0.00354993	0.0456345	Barthea12517|Barthea18358|Barthea14404	http://amigo.geneontology.org/amigo/term/GO:0016559
xanthophyll biosynthetic process	Gene Ontology	GO:0016123	3	23	0.00354993	0.0456345	Barthea36290|Barthea36295|Barthea31985	http://amigo.geneontology.org/amigo/term/GO:0016123
posttranscriptional gene silencing	Gene Ontology	GO:0016441	3	23	0.00354993	0.0456345	Barthea32297|Barthea14169|Barthea28290	http://amigo.geneontology.org/amigo/term/GO:0016441
tetrapyrrole biosynthetic process	Gene Ontology	GO:0033014	2	6	0.00377144	0.0456345	Barthea01151|Barthea01124	http://amigo.geneontology.org/amigo/term/GO:0033014
transcriptionally active chromatin	Gene Ontology	GO:0035327	2	6	0.00377144	0.0456345	Barthea37313|Barthea25522	http://amigo.geneontology.org/amigo/term/GO:0035327
drug transmembrane transport	Gene Ontology	GO:0006855	2	6	0.00377144	0.0456345	Barthea25304|Barthea25307	http://amigo.geneontology.org/amigo/term/GO:0006855
histone H3-K4 demethylation	Gene Ontology	GO:0034720	2	6	0.00377144	0.0456345	Barthea32297|Barthea28290	http://amigo.geneontology.org/amigo/term/GO:0034720
xenobiotic transport	Gene Ontology	GO:0042908	2	6	0.00377144	0.0456345	Barthea25304|Barthea25307	http://amigo.geneontology.org/amigo/term/GO:0042908
late nucleophagy	Gene Ontology	GO:0044805	2	6	0.00377144	0.0456345	Barthea43591|Barthea39053	http://amigo.geneontology.org/amigo/term/GO:0044805
carotenoid biosynthetic process	Gene Ontology	GO:0016117	4	51	0.00418081	0.0499633	Barthea26713|Barthea36290|Barthea36295|Barthea31985	http://amigo.geneontology.org/amigo/term/GO:0016117

## Sheet: Table S10
Table S10. Summary of statistics on genes or transposable elements differential expression analysis between white ecotype and purple/plink ecotype of Barthea barthei
Gene|Copy: family:Superfamily	baseMean	log2FoldChange2	lfcSE	stat	pvalue	padj
Barthea00009	67.23	-0.73	0.44	-1.68	0.09	0.22
Barthea00010	28.85	-0.95	0.53	-1.77	0.08	0.19
Barthea00011	267.68	0.59	0.32	1.83	0.07	0.17
Barthea00012	33.7	0.46	0.51	0.91	0.36	0.55
Barthea00013	154.28	0.17	0.34	0.5	0.62	0.77
Barthea00014	330.75	-0.21	0.25	-0.86	0.39	0.58
Barthea00015	2645.75	-0.64	0.32	-2.03	0.04	0.12
Barthea00016	75.56	2.8	0.49	5.77	0	0
Barthea00017	156.28	0.45	0.39	1.16	0.25	0.43
Barthea00019	29.44	-0.81	0.6	-1.35	0.18	0.34
Barthea00020	144.81	-1.62	0.36	-4.46	0	0
Barthea00021	261	0.75	0.31	2.43	0.02	0.06
Barthea00022	1039.44	0.39	0.23	1.72	0.09	0.21
Barthea00023	528.45	-0.6	0.26	-2.33	0.02	0.07
Barthea00024	42.23	-0.37	0.49	-0.76	0.45	0.63
Barthea00025	99.18	-0.44	0.4	-1.1	0.27	0.46
Barthea00026	9.86	-1.74	1.03	-1.69	0.09	0.22
Barthea00027	7.34	-2.8	1.28	-2.2	0.03	0.09
Barthea00028	707.61	-1.26	0.37	-3.44	0	0
Barthea00029	19.88	-3.54	1.01	-3.5	0	0
Barthea00030	783.87	-0.69	0.36	-1.91	0.06	0.15
Barthea00031	1635.4	-0.35	0.27	-1.3	0.19	0.37
Barthea00032	928.33	-0.54	0.27	-2.04	0.04	0.12
Barthea00033	245.94	-0.29	0.34	-0.86	0.39	0.58
Barthea00034	176.75	-0.18	0.43	-0.43	0.67	0.81
Barthea00035	99.39	-1.55	0.38	-4.1	0	0
Barthea00036	25.67	0.17	0.62	0.28	0.78	0.88
Barthea00037	443.84	0.05	0.22	0.22	0.83	0.91
Barthea00038	10.07	0.83	0.95	0.87	0.39	0.58
Barthea00039	358.17	-1.09	0.29	-3.7	0	0
Barthea00040	18.09	-3.02	1.2	-2.51	0.01	0.05
Barthea00041	333.16	0.27	0.26	1.02	0.31	0.5
Barthea00042	109.07	1.81	0.43	4.24	0	0
Barthea00043	20.98	-0.23	0.72	-0.32	0.75	0.86
Barthea00044	1281.53	0.45	1.53	0.29	0.77	0.87
Barthea00045	263.88	-0.53	0.25	-2.14	0.03	0.1
Barthea00046	866.87	0.17	0.31	0.56	0.58	0.74
Barthea00047	401.31	0	0.26	0.02	0.99	0.99
Barthea00048	1200.47	0.36	0.23	1.55	0.12	0.27
Barthea00049	1370.89	-1.5	0.29	-5.25	0	0
Barthea00050	12.72	0.81	0.94	0.87	0.38	0.57
Barthea00051	4.93	2.16	2	1.08	0.28	0.47
Barthea00052	7.93	0.44	1.53	0.29	0.77	0.87
Barthea00053	372.36	0.73	0.28	2.66	0.01	0.03
Barthea00054	59.2	-0.13	0.44	-0.29	0.77	0.87
Barthea00055	1.7	3.48	2.34	1.49	0.14	0.29
Barthea00056	524.72	0.3	0.29	1.02	0.31	0.5
Barthea00057	4230.7	-0.58	0.39	-1.48	0.14	0.29
Barthea00058	6.16	-3.13	1.53	-2.05	0.04	0.12
Barthea00059	297.2	-0.26	0.29	-0.92	0.36	0.55
Barthea00060	401.5	-0.49	0.34	-1.44	0.15	0.31
Barthea00061	3189.06	-0.17	0.29	-0.58	0.56	0.73
Barthea00062	1295.19	-0.59	0.31	-1.93	0.05	0.15
Barthea00063	248.2	0.11	0.28	0.4	0.69	0.82
Barthea00064	46.01	-0.28	0.48	-0.57	0.57	0.73
Barthea00065	66.41	-1.71	0.42	-4.04	0	0
Barthea00066	66.41	-1.71	0.42	-4.04	0	0
Barthea00067	270.22	1.24	0.36	3.43	0	0
Barthea00068	30.28	0.7	0.76	0.92	0.36	0.55
Barthea00069	751.98	1.21	0.27	4.45	0	0
Barthea00070	12.54	2.37	0.81	2.92	0	0.02
Barthea00071	8.41	2.7	1.16	2.33	0.02	0.07
Barthea00072	1.07	0.07	2.97	0.02	0.98	0.99
Barthea00073	624.05	0.21	0.27	0.77	0.44	0.63
Barthea00074	94.53	0.96	0.5	1.92	0.06	0.15
Barthea00075	2.05	1.78	2.42	0.74	0.46	0.64
Barthea00076	2413.77	0.21	0.32	0.66	0.51	0.69
Barthea00077	235.51	0.15	0.34	0.45	0.66	0.8
Barthea00078	487.99	-0.31	0.24	-1.29	0.2	0.37
Barthea00079	480.67	0.48	0.29	1.65	0.1	0.23
Barthea00080	331.19	0.43	0.33	1.29	0.2	0.37
Barthea00081	448.39	-0.56	0.24	-2.35	0.02	0.07
Barthea00082	626.57	-1.16	0.56	-2.09	0.04	0.11
Barthea00083	9.59	-2.31	1.18	-1.96	0.05	0.14
Barthea00084	6.85	-2.32	1.46	-1.59	0.11	0.25
Barthea00085	3.87	-2.39	1.71	-1.4	0.16	0.32
Barthea00086	10513.5	0.78	0.41	1.89	0.06	0.16
Barthea00087	10513.5	0.78	0.41	1.89	0.06	0.16
Barthea00088	48.82	0.18	0.48	0.39	0.7	0.83
Barthea00092	137.9	2.13	0.44	4.83	0	0
Barthea00093	588.02	0.27	0.25	1.06	0.29	0.48
Barthea00094	753.96	-0.4	0.27	-1.49	0.14	0.29
Barthea00095	534.03	-0.25	0.35	-0.73	0.47	0.65
Barthea00097	646.03	0.41	0.24	1.69	0.09	0.22
Barthea00098	100.82	0.03	0.51	0.06	0.95	0.97
Barthea00099	938.35	0.16	0.44	0.37	0.71	0.83
Barthea00100	2.83	0.04	1.62	0.03	0.98	0.99
Barthea00101	192.42	-0.51	0.34	-1.47	0.14	0.29
Barthea00102	29.64	-2.07	0.7	-2.95	0	0.02
Barthea00103	342.46	0.56	0.32	1.75	0.08	0.2
Barthea00104	477.7	0.48	0.3	1.57	0.12	0.26
Barthea00105	50.87	-0.38	0.49	-0.78	0.43	0.62
Barthea00106	709.3	0.69	0.24	2.94	0	0.02
Barthea00107	32.26	0.7	0.57	1.23	0.22	0.4
Barthea00108	323.33	-0.47	0.67	-0.7	0.48	0.66
Barthea00109	29.56	0.59	0.58	1.02	0.31	0.5
Barthea00110	350.22	1.46	0.33	4.47	0	0
Barthea00111	181.23	-0.3	0.28	-1.06	0.29	0.48
Barthea00112	4.05	-1.03	1.55	-0.66	0.51	0.68
Barthea00113	133.12	-1.08	0.33	-3.26	0	0.01
Barthea00114	31.12	1.67	0.68	2.45	0.01	0.05
Barthea00115	39.31	0.91	0.51	1.79	0.07	0.19
Barthea00116	9.95	0.93	0.86	1.08	0.28	0.47
Barthea00117	512.21	-1.21	0.38	-3.23	0	0.01
Barthea00118	244.59	1.01	0.38	2.63	0.01	0.04
Barthea00119	4.28	-2.02	1.66	-1.22	0.22	0.4
Barthea00120	595.47	-1.11	0.25	-4.45	0	0
Barthea00121	28.09	0.87	0.55	1.59	0.11	0.25
Barthea00122	135.47	0.76	0.38	2.03	0.04	0.12
Barthea00123	398.17	-0.22	0.32	-0.7	0.49	0.67
Barthea00124	25.08	-7.71	1.55	-4.98	0	0
Barthea00125	385.08	0.38	0.32	1.2	0.23	0.41
Barthea00126	965.8	0.24	0.27	0.9	0.37	0.56
Barthea00127	276.76	-1.18	0.31	-3.83	0	0
Barthea00128	14.3	-1.9	0.79	-2.41	0.02	0.06
Barthea00129	25.63	-7.74	1.67	-4.63	0	0
Barthea00130	306.51	-0.22	0.37	-0.6	0.55	0.72
Barthea00131	43.86	0.8	0.48	1.68	0.09	0.22
Barthea00132	8.57	-1.6	1	-1.6	0.11	0.25
Barthea00133	508.47	-0.95	0.28	-3.44	0	0
Barthea00134	934.8	0.14	0.21	0.67	0.5	0.68
Barthea00137	519.74	0.44	0.27	1.65	0.1	0.23
Barthea00138	280.26	-0.54	0.34	-1.61	0.11	0.24
Barthea00139	43.83	-1.76	0.56	-3.14	0	0.01
Barthea00140	40.52	-0.06	0.68	-0.09	0.93	0.96
Barthea00141	94.56	0.03	0.39	0.08	0.93	0.96
Barthea00142	1060.84	-0.64	0.27	-2.35	0.02	0.07
Barthea00143	1019.34	-1.47	0.28	-5.18	0	0
Barthea00144	20.63	-1.29	0.91	-1.42	0.15	0.31
Barthea00145	2.89	-4.59	2.21	-2.07	0.04	0.12
Barthea00146	705.54	1.45	0.38	3.85	0	0
Barthea00147	1686.18	0.54	0.31	1.71	0.09	0.21
Barthea00148	916.08	-0.24	0.22	-1.09	0.28	0.46
Barthea00149	224.95	-0.66	0.65	-1.02	0.31	0.5
Barthea00150	248.81	-0.8	0.46	-1.74	0.08	0.2
Barthea00151	113.15	0.23	0.37	0.63	0.53	0.7
Barthea00152	720.54	-0.08	0.27	-0.31	0.76	0.86
Barthea00153	3027.4	1.2	0.29	4.1	0	0
Barthea00154	1000.51	0.27	0.35	0.77	0.44	0.63
Barthea00155	55.23	-1.83	0.5	-3.65	0	0
Barthea00156	796.02	0.87	0.29	2.99	0	0.02
Barthea00157	242.48	-0.3	0.29	-1.01	0.31	0.51
Barthea00158	58.55	1.71	0.42	4.05	0	0
Barthea00159	125.55	1.71	0.49	3.49	0	0
Barthea00160	1087.6	1.18	0.32	3.65	0	0
Barthea00161	265.59	0.14	0.28	0.51	0.61	0.76
Barthea00162	284.97	1.25	0.3	4.22	0	0
Barthea00163	391.34	0.31	0.29	1.08	0.28	0.47
Barthea00164	99.29	-1.1	0.34	-3.23	0	0.01
Barthea00165	468.65	0.82	0.24	3.43	0	0
Barthea00166	1431.02	0.45	0.25	1.79	0.07	0.18
Barthea00167	9619.38	0.49	0.28	1.78	0.08	0.19
Barthea00168	184.01	0.54	0.41	1.33	0.18	0.35
Barthea00169	3.09	1.94	1.77	1.09	0.27	0.46
Barthea00170	21.97	-0.37	0.61	-0.61	0.54	0.71
Barthea00171	5.37	-2.38	1.43	-1.66	0.1	0.23
Barthea00172	1044	0.56	0.22	2.48	0.01	0.05
Barthea00173	59.18	-0.22	0.4	-0.55	0.59	0.75
Barthea00174	243.15	0.86	0.41	2.09	0.04	0.11
Barthea00175	376.07	-0.21	0.31	-0.69	0.49	0.67
Barthea00176	13.37	-1.23	0.89	-1.38	0.17	0.33
Barthea00177	101.76	-1.85	0.41	-4.54	0	0
Barthea00178	97.41	0.18	0.49	0.37	0.71	0.83
Barthea00179	126.46	-1.95	0.61	-3.19	0	0.01
Barthea00180	1283.75	0.89	0.34	2.66	0.01	0.03
Barthea00181	3914.96	-0.06	0.26	-0.24	0.81	0.9
Barthea00182	73.88	1.01	0.99	1.01	0.31	0.5
Barthea00183	83.82	1.56	0.73	2.13	0.03	0.1
Barthea00184	209.32	-0.7	0.32	-2.19	0.03	0.09
Barthea00186	24.1	0.57	0.79	0.71	0.47	0.66
Barthea00187	650.44	0.05	0.21	0.23	0.82	0.9
Barthea00188	28.27	-0.11	0.56	-0.19	0.85	0.92
Barthea00189	279.46	0.12	0.27	0.44	0.66	0.8
Barthea00190	17.72	-2.2	0.9	-2.45	0.01	0.05
Barthea00191	116.17	0.24	0.39	0.61	0.54	0.71
Barthea00192	30.88	0.45	0.53	0.84	0.4	0.59
Barthea00193	75.61	1.24	0.4	3.12	0	0.01
Barthea00194	2367.16	-0.2	0.44	-0.46	0.64	0.79
Barthea00195	128.23	0.6	0.36	1.67	0.09	0.22
Barthea00196	13.78	0.72	0.71	1.01	0.31	0.51
Barthea00197	549.34	0.03	0.29	0.11	0.91	0.95
Barthea00198	507.76	0.66	0.64	1.04	0.3	0.49
Barthea00199	253.54	0.97	0.27	3.66	0	0
Barthea00200	4.1	-5.1	1.94	-2.63	0.01	0.04
Barthea00201	674.6	0.08	0.3	0.27	0.78	0.88
Barthea00202	636.02	0.7	0.3	2.33	0.02	0.07
Barthea00203	50.87	2.11	0.49	4.33	0	0
Barthea00204	398.75	-0.72	0.31	-2.3	0.02	0.07
Barthea00205	29.75	1.05	0.7	1.5	0.13	0.28
Barthea00206	4.05	-5.07	1.96	-2.59	0.01	0.04
Barthea00207	1.33	-3.47	2.61	-1.33	0.18	0.35
Barthea00208	305.36	-0.69	0.24	-2.82	0	0.02
Barthea00209	345.32	1.64	0.26	6.31	0	0
Barthea00210	98.57	-1.61	0.37	-4.34	0	0
Barthea00211	2121.12	0.41	0.45	0.92	0.36	0.55
Barthea00212	33.01	0.23	0.6	0.38	0.7	0.83
Barthea00213	17500.4	0.07	0.4	0.16	0.87	0.93
Barthea00214	544.41	0.38	0.26	1.43	0.15	0.31
Barthea00215	2127.19	-0.21	0.23	-0.9	0.37	0.56
Barthea00216	189.48	0.01	0.33	0.04	0.97	0.98
Barthea00217	465.47	0.01	0.27	0.03	0.97	0.99
Barthea00218	27.23	0.34	0.93	0.37	0.71	0.84
Barthea00219	131.55	0.22	0.37	0.58	0.56	0.73
Barthea00220	522.95	1.13	0.3	3.81	0	0
Barthea00221	450.05	0.5	0.33	1.52	0.13	0.28
Barthea00222	4.6	1.58	1.63	0.97	0.33	0.52
Barthea00223	407.8	-0.02	0.24	-0.08	0.94	0.97
Barthea00224	215.03	-0.12	0.33	-0.35	0.73	0.84
Barthea00225	629.77	-0.06	0.35	-0.18	0.85	0.92
Barthea00226	4.27	1.6	1.44	1.11	0.27	0.45
Barthea00227	86.96	-0.53	0.38	-1.37	0.17	0.34
Barthea00228	38	-0.33	0.48	-0.69	0.49	0.67
Barthea00229	18.41	-0.35	0.71	-0.49	0.62	0.77
Barthea00230	171.93	2.91	0.39	7.38	0	0
Barthea00231	3.1	1.32	2.31	0.57	0.57	0.73
Barthea00232	468.85	2.46	0.31	8.02	0	0
Barthea00234	207.48	-0.15	0.29	-0.52	0.6	0.76
Barthea00235	809.01	1.62	0.37	4.4	0	0
Barthea00236	121.87	0.11	0.36	0.31	0.75	0.86
Barthea00237	51.48	1.49	0.45	3.31	0	0.01
Barthea00238	3.4	-0.47	1.58	-0.3	0.76	0.87
Barthea00239	535.2	0.03	0.37	0.09	0.93	0.96
Barthea00240	120.7	1.57	0.45	3.5	0	0
Barthea00242	487.19	0.42	0.28	1.5	0.13	0.28
Barthea00243	48.21	1.79	1.04	1.73	0.08	0.2
Barthea00244	566.96	0.33	0.29	1.14	0.26	0.44
Barthea00245	274.88	-1.31	0.4	-3.3	0	0.01
Barthea00246	60.3	0.35	0.48	0.72	0.47	0.65
Barthea00247	1914.78	-0.82	0.27	-3.09	0	0.01
Barthea00248	503.61	0.64	0.25	2.51	0.01	0.05
Barthea00249	16.23	2.22	0.89	2.48	0.01	0.05
Barthea00250	122.29	2.29	0.43	5.26	0	0
Barthea00251	15.02	1.24	0.86	1.44	0.15	0.31
Barthea00252	934.17	-0.71	0.29	-2.41	0.02	0.06
Barthea00253	7.63	0.61	0.93	0.66	0.51	0.69
Barthea00254	1504.15	0.01	0.26	0.04	0.97	0.98
Barthea00255	127.44	0.49	0.32	1.52	0.13	0.28
Barthea00256	21.79	0.05	0.89	0.05	0.96	0.98
Barthea00257	75.17	0.95	0.4	2.38	0.02	0.06
Barthea00258	649.18	-0.11	0.26	-0.41	0.68	0.81
Barthea00259	450.95	0.55	0.27	2.02	0.04	0.13
Barthea00260	157.87	-0.14	0.33	-0.44	0.66	0.8
Barthea00261	439.96	0.7	0.33	2.15	0.03	0.1
Barthea00262	124.5	0.1	0.48	0.2	0.84	0.91
Barthea00263	494.38	-1.07	0.35	-3.1	0	0.01
Barthea00264	84.66	-0.68	0.36	-1.91	0.06	0.15
Barthea00266	224.1	0.62	0.45	1.37	0.17	0.33
Barthea00267	171.4	0.38	0.5	0.75	0.45	0.63
Barthea00268	199.67	1.09	0.45	2.45	0.01	0.06
Barthea00269	4.05	-0.95	1.33	-0.71	0.48	0.66
Barthea00270	2	-1.25	2.16	-0.58	0.56	0.73
Barthea00271	136.78	0.38	0.45	0.84	0.4	0.59
Barthea00272	87.32	-0.14	0.44	-0.32	0.75	0.86
Barthea00273	676.43	0.03	0.39	0.07	0.94	0.97
Barthea00274	56.38	-1.13	0.47	-2.38	0.02	0.06
Barthea00275	519.02	0.13	0.26	0.5	0.62	0.77
Barthea00276	275.57	-0.14	0.31	-0.44	0.66	0.8
Barthea00277	37.98	0.28	0.46	0.61	0.55	0.71
Barthea00278	580.48	-0.65	0.29	-2.25	0.02	0.08
Barthea00279	125.3	0.45	0.33	1.39	0.17	0.33
Barthea00280	141.37	0.13	0.49	0.26	0.79	0.89
Barthea00281	86.17	0.51	0.79	0.65	0.52	0.69
Barthea00282	1892.37	-1.46	0.36	-4.05	0	0
Barthea00283	206.17	0.28	0.41	0.68	0.49	0.67
Barthea00284	3.77	-2.45	1.82	-1.35	0.18	0.35
Barthea00285	381.9	0.17	0.32	0.53	0.6	0.75
Barthea00286	11.73	-3.1	1.19	-2.59	0.01	0.04
Barthea00287	644.36	-0.89	0.34	-2.63	0.01	0.04
Barthea00288	26.86	-0.85	0.55	-1.55	0.12	0.26
Barthea00289	26.06	-0.79	0.56	-1.42	0.16	0.32
Barthea00290	18.58	-7.28	1.74	-4.19	0	0
Barthea00291	298.11	-0.97	0.32	-3.05	0	0.01
Barthea00292	118.18	0.46	0.39	1.18	0.24	0.42
Barthea00293	706.01	-0.77	0.27	-2.85	0	0.02
Barthea00294	2414.98	-1.53	0.41	-3.7	0	0
Barthea00295	516.75	0.89	0.27	3.35	0	0.01
Barthea00296	1137.81	-0.56	0.45	-1.23	0.22	0.4
Barthea00297	667.35	0.02	0.29	0.07	0.95	0.97
Barthea00298	14.96	1.37	0.83	1.65	0.1	0.23
Barthea00299	55.12	1.18	0.48	2.47	0.01	0.05
Barthea00300	66.73	-3.95	0.59	-6.71	0	0
Barthea00301	223.99	-1.9	0.5	-3.8	0	0
Barthea00302	100.16	-0.44	0.39	-1.12	0.26	0.45
Barthea00303	249.55	0.45	0.32	1.4	0.16	0.32
Barthea00304	186.53	-1.97	0.3	-6.55	0	0
Barthea00305	1011.01	0.48	0.21	2.3	0.02	0.07
Barthea00306	70.88	-1.09	0.43	-2.51	0.01	0.05
Barthea00307	401.85	0.56	0.25	2.19	0.03	0.09
Barthea00308	799.06	-0.16	0.3	-0.54	0.59	0.75
Barthea00309	513.11	0.31	0.31	1.01	0.31	0.5
Barthea00310	3098.21	-1.23	0.33	-3.7	0	0
Barthea00311	3446.57	-1.45	0.31	-4.68	0	0
Barthea00312	427.98	-0.13	0.46	-0.28	0.78	0.88
Barthea00313	122.96	-0.9	0.31	-2.85	0	0.02
Barthea00314	220.96	0.13	0.45	0.29	0.77	0.88
Barthea00315	263.23	0.29	0.29	1	0.32	0.51
Barthea00316	1158.96	-0.05	0.27	-0.18	0.86	0.93
Barthea00317	1786.87	0.13	0.29	0.47	0.64	0.79
Barthea00318	524.93	-0.51	0.27	-1.89	0.06	0.16
Barthea00319	174.46	1.54	0.45	3.42	0	0
Barthea00320	220.53	0.36	0.32	1.12	0.26	0.45
Barthea00321	192.93	-1.48	0.59	-2.5	0.01	0.05
Barthea00322	141.15	-0.08	0.29	-0.28	0.78	0.88
Barthea00323	465.43	0.95	0.38	2.5	0.01	0.05
Barthea00324	423.11	0	0.24	0.02	0.98	0.99
Barthea00327	621.75	-0.89	0.7	-1.27	0.2	0.38
Barthea00328	96.53	-0.11	0.34	-0.32	0.75	0.86
Barthea00329	68.82	0.97	0.43	2.27	0.02	0.08
Barthea00330	44.58	-1.64	0.56	-2.91	0	0.02
Barthea00331	7.49	0.04	0.94	0.04	0.97	0.98
Barthea00332	220.97	0.09	0.42	0.21	0.83	0.91
Barthea00333	1759	-0.34	0.29	-1.18	0.24	0.42
Barthea00334	713.59	-0.17	0.22	-0.77	0.44	0.63
Barthea00335	1573.07	-0.08	0.24	-0.34	0.73	0.85
Barthea00336	66.16	-0.46	0.37	-1.24	0.21	0.39
Barthea00337	124.78	0.58	0.55	1.05	0.3	0.49
Barthea00338	336.66	0.56	0.37	1.52	0.13	0.27
Barthea00339	91.75	-1.08	0.46	-2.37	0.02	0.07
Barthea00340	63.14	-0.25	0.52	-0.48	0.63	0.78
Barthea00341	6.44	-2.54	1.24	-2.05	0.04	0.12
Barthea00342	210.52	-0.49	0.52	-0.94	0.35	0.54
Barthea00343	784.1	1.31	0.28	4.73	0	0
Barthea00344	32.86	-1.58	0.68	-2.31	0.02	0.07
Barthea00345	22.42	-1.79	0.87	-2.05	0.04	0.12
Barthea00346	294.59	-2.7	1.32	-2.04	0.04	0.12
Barthea00347	56.83	-1.24	0.44	-2.83	0	0.02
Barthea00348	6.59	-0.68	1.01	-0.67	0.5	0.68
Barthea00349	23.21	-0.96	0.74	-1.29	0.2	0.37
Barthea00350	27.66	0.18	0.91	0.19	0.85	0.92
Barthea00351	3.2	0.84	1.45	0.58	0.56	0.73
Barthea00352	231.18	-1.05	0.59	-1.78	0.08	0.19
Barthea00353	459.9	0.38	0.28	1.36	0.17	0.34
Barthea00354	5.53	-0.33	1.36	-0.24	0.81	0.9
Barthea00355	10.38	-1.16	1.13	-1.03	0.31	0.5
Barthea00356	161.31	0.73	0.31	2.39	0.02	0.06
Barthea00357	18.72	-0.94	0.68	-1.37	0.17	0.34
Barthea00358	124.2	0.43	0.36	1.22	0.22	0.4
Barthea00359	229.01	-3.24	0.44	-7.28	0	0
Barthea00360	426.88	1.05	0.25	4.24	0	0
Barthea00363	2.74	1.11	1.58	0.7	0.48	0.66
Barthea00364	1258.1	-0.02	0.22	-0.09	0.93	0.96
Barthea00365	128.8	0.13	0.31	0.43	0.67	0.8
Barthea00366	11.58	-5.1	1.72	-2.96	0	0.02
Barthea00367	26.16	-4.02	1	-4.02	0	0
Barthea00368	134.01	-2.08	0.35	-5.98	0	0
Barthea00369	141.79	1.45	0.4	3.63	0	0
Barthea00370	514.27	1.23	0.46	2.69	0.01	0.03
Barthea00371	79.53	1.76	0.43	4.11	0	0
Barthea00372	289.03	-0.14	0.34	-0.4	0.69	0.82
Barthea00373	294.43	0.06	0.3	0.19	0.85	0.92
Barthea00374	85.73	-0.32	0.35	-0.92	0.36	0.55
Barthea00375	2751.61	2.53	0.55	4.59	0	0
Barthea00376	809.37	0.19	0.25	0.74	0.46	0.64
Barthea00377	50.4	-0.66	0.59	-1.1	0.27	0.46
Barthea00378	68.51	-0.7	0.55	-1.28	0.2	0.37
Barthea00379	452.73	0.13	0.24	0.53	0.59	0.75
Barthea00380	82.41	1.98	0.54	3.65	0	0
Barthea00381	2697.32	0.45	0.27	1.67	0.1	0.22
Barthea00382	405.22	-0.44	0.26	-1.7	0.09	0.21
Barthea00383	149.92	-0.22	0.32	-0.7	0.48	0.66
Barthea00384	556.43	2.74	0.45	6.12	0	0
Barthea00385	4153.43	-0.83	0.24	-3.48	0	0
Barthea00386	4.32	-0.95	1.28	-0.74	0.46	0.64
Barthea00387	3.39	-0.45	1.4	-0.32	0.75	0.86
Barthea00388	42.53	1.19	0.48	2.49	0.01	0.05
Barthea00389	19.63	-0.68	0.68	-1	0.32	0.51
Barthea00390	3.45	0.62	1.37	0.45	0.65	0.79
Barthea00392	984.13	-0.24	0.24	-1.01	0.31	0.5
Barthea00394	645.51	-3.57	0.27	-13.2	0	0
Barthea00395	1074.44	1.08	0.25	4.29	0	0
Barthea00396	153.58	-1.28	0.43	-3	0	0.01
Barthea00397	0.95	-2.98	2.93	-1.02	0.31	0.5
Barthea00398	1252.84	-0.99	0.27	-3.67	0	0
Barthea00399	139.81	-0.46	0.41	-1.13	0.26	0.44
Barthea00400	3825.13	0.18	0.27	0.65	0.52	0.69
Barthea00401	1023.95	1.1	0.29	3.78	0	0
Barthea00402	27.95	2.82	0.76	3.72	0	0
Barthea00403	1369.22	0.01	0.25	0.05	0.96	0.98
Barthea00404	520.68	0.75	0.28	2.72	0.01	0.03
Barthea00405	1310	0.18	0.25	0.75	0.46	0.64
Barthea00406	102.54	0.6	0.54	1.12	0.26	0.45
Barthea00407	561.3	-0.14	0.25	-0.58	0.56	0.73
Barthea00408	4.17	0.38	1.2	0.32	0.75	0.86
Barthea00409	31.28	0.44	0.59	0.75	0.46	0.64
Barthea00410	1.29	-0.6	2.69	-0.22	0.82	0.9
Barthea00411	0.84	0.98	3.11	0.32	0.75	0.86
Barthea00412	225.5	0.8	0.28	2.9	0	0.02
Barthea00414	52.5	-0.32	0.55	-0.57	0.57	0.73
Barthea00415	91.44	0.42	0.33	1.26	0.21	0.39
Barthea00416	6079.22	1.92	0.34	5.68	0	0
Barthea00417	502.57	0.31	0.28	1.13	0.26	0.44
Barthea00419	881.9	0.69	0.21	3.27	0	0.01
Barthea00420	206.27	0.39	0.34	1.13	0.26	0.44
Barthea00421	6.6	-1.39	1.1	-1.27	0.2	0.38
Barthea00423	5.6	0.19	1.13	0.17	0.87	0.93
Barthea00424	810.51	-0.48	0.26	-1.85	0.06	0.17
Barthea00425	253.18	-0.28	0.29	-0.96	0.34	0.53
Barthea00426	1489.05	1.54	0.34	4.47	0	0
Barthea00427	106.41	-0.01	0.38	-0.02	0.98	0.99
Barthea00428	181.88	0.51	0.45	1.15	0.25	0.43
Barthea00429	461.56	0.77	0.31	2.51	0.01	0.05
Barthea00430	10.18	1.83	1.17	1.56	0.12	0.26
Barthea00431	634.22	0.24	0.31	0.78	0.43	0.62
Barthea00432	32.87	1.34	0.57	2.36	0.02	0.07
Barthea00433	49.58	0.37	0.43	0.85	0.39	0.58
Barthea00434	392.45	-1.28	0.42	-3.07	0	0.01
Barthea00435	1092.97	-0.12	0.26	-0.46	0.64	0.79
Barthea00436	6.53	-1.91	1.99	-0.96	0.34	0.53
Barthea00437	5.5	-1.01	2.07	-0.49	0.63	0.78
Barthea00439	203.13	2.06	0.64	3.19	0	0.01
Barthea00440	494.26	-0.22	0.29	-0.78	0.43	0.62
Barthea00441	155.66	0.69	0.3	2.32	0.02	0.07
Barthea00442	76.8	-0.88	0.46	-1.92	0.05	0.15
Barthea00443	174.78	-0.05	0.29	-0.17	0.86	0.93
Barthea00445	290.61	-0.58	0.28	-2.09	0.04	0.11
Barthea00446	522.06	0.36	0.24	1.48	0.14	0.29
Barthea00447	116.62	-1.1	0.42	-2.65	0.01	0.03
Barthea00448	223.56	-1.55	0.4	-3.89	0	0
Barthea00449	1228.55	-1.13	0.42	-2.71	0.01	0.03
Barthea00450	1.42	-1.94	2.88	-0.67	0.5	0.68
Barthea00451	101.83	-0.34	0.37	-0.92	0.36	0.55
Barthea00452	10.81	-2.19	1.84	-1.19	0.23	0.42
Barthea00453	279.95	0.2	0.32	0.64	0.52	0.69
Barthea00454	93.56	-2.11	0.37	-5.71	0	0
Barthea00456	1.78	-1.18	2.15	-0.55	0.58	0.74
Barthea00457	55.07	-1.55	0.54	-2.89	0	0.02
Barthea00459	641.26	0.89	0.34	2.63	0.01	0.04
Barthea00460	5.58	0.36	1.07	0.34	0.73	0.85
Barthea00461	31.28	-2.48	0.63	-3.94	0	0
Barthea00462	6848.04	0.33	0.4	0.82	0.41	0.6
Barthea00463	2105.75	-1.04	0.26	-4.05	0	0
Barthea00464	7.42	-2.28	1.24	-1.84	0.07	0.17
Barthea00465	15809.5	0.88	0.25	3.44	0	0
Barthea00466	92.31	-0.53	0.57	-0.93	0.35	0.54
Barthea00467	352.28	-0.04	0.31	-0.13	0.89	0.94
Barthea00468	656.61	0.53	0.32	1.64	0.1	0.23
Barthea00469	385.74	-0.72	0.38	-1.91	0.06	0.15
Barthea00471	77.83	0.79	0.63	1.24	0.21	0.39
Barthea00472	249.62	2.45	0.3	8.07	0	0
Barthea00473	248.68	-1.81	0.35	-5.19	0	0
Barthea00474	40.11	-2.24	0.58	-3.87	0	0
Barthea00475	400.14	-0.49	0.28	-1.75	0.08	0.2
Barthea00476	160.99	-0.15	0.4	-0.37	0.71	0.83
Barthea00477	89.61	1.55	0.39	3.92	0	0
Barthea00479	1238.06	-0.16	0.23	-0.7	0.49	0.67
Barthea00480	172.69	-1.14	0.37	-3.05	0	0.01
Barthea00481	1634.05	0.23	0.48	0.48	0.63	0.78
Barthea00482	98.41	-0.61	0.37	-1.65	0.1	0.23
Barthea00483	568.1	-0.81	0.24	-3.38	0	0.01
Barthea00484	444.38	0.19	0.37	0.52	0.6	0.76
Barthea00485	91.11	-0.58	0.41	-1.43	0.15	0.31
Barthea00486	64.61	0.21	0.37	0.56	0.58	0.74
Barthea00487	23.34	-3.03	0.84	-3.6	0	0
Barthea00488	350.16	-2.25	0.4	-5.61	0	0
Barthea00489	74.93	-1.19	0.63	-1.89	0.06	0.16
Barthea00490	313.59	0.13	0.43	0.29	0.77	0.88
Barthea00492	288.58	-0.52	0.25	-2.13	0.03	0.1
Barthea00493	947.13	-0.83	0.23	-3.65	0	0
Barthea00494	281.19	-0.88	0.33	-2.68	0.01	0.03
Barthea00495	376.71	-0.59	0.3	-1.97	0.05	0.14
Barthea00496	617.38	0.91	0.23	4.04	0	0
Barthea00497	637.61	-0.6	0.35	-1.73	0.08	0.2
Barthea00498	48.09	0.81	0.58	1.38	0.17	0.33
Barthea00499	854.37	-0.17	0.34	-0.5	0.62	0.77
Barthea00500	2.78	2.5	1.75	1.43	0.15	0.31
Barthea00501	1.56	0.89	2.12	0.42	0.68	0.81
Barthea00502	246.57	-0.51	0.36	-1.4	0.16	0.32
Barthea00503	6.07	1.26	1.24	1.02	0.31	0.5
Barthea00504	1739.77	-0.29	0.25	-1.19	0.23	0.42
Barthea00505	255.8	-0.2	0.33	-0.6	0.55	0.72
Barthea00506	19.85	-1.83	0.85	-2.15	0.03	0.1
Barthea00507	37.92	-8.3	1.53	-5.41	0	0
Barthea00508	6.07	-1.58	1.15	-1.37	0.17	0.34
Barthea00509	28.55	1.26	0.67	1.89	0.06	0.16
Barthea00510	9.69	1.96	1.08	1.82	0.07	0.18
Barthea00511	1173.31	0.59	0.24	2.43	0.02	0.06
Barthea00512	266.31	-0.75	0.35	-2.13	0.03	0.1
Barthea00513	35.2	-2.15	0.94	-2.28	0.02	0.08
Barthea00514	376.5	-0.99	0.27	-3.61	0	0
Barthea00515	126.62	-0.88	0.39	-2.24	0.02	0.08
Barthea00517	151.81	1.06	0.33	3.17	0	0.01
Barthea00518	57.2	-0.39	0.51	-0.76	0.45	0.63
Barthea00519	350.88	1.4	0.54	2.58	0.01	0.04
Barthea00520	168.44	-1.21	0.4	-3.06	0	0.01
Barthea00521	812.5	0.87	0.23	3.83	0	0
Barthea00522	19.73	1.81	0.93	1.94	0.05	0.15
Barthea00523	43.97	1.08	0.55	1.95	0.05	0.14
Barthea00524	55.32	0.96	0.51	1.87	0.06	0.16
Barthea00525	25.34	1.24	0.62	2	0.05	0.13
Barthea00526	308.92	-1.19	0.32	-3.74	0	0
Barthea00527	17.86	-0.46	0.97	-0.48	0.63	0.78
Barthea00528	52.78	0.85	0.45	1.87	0.06	0.16
Barthea00530	530.81	0.13	0.23	0.58	0.56	0.73
Barthea00531	9.49	1.56	0.89	1.76	0.08	0.2
Barthea00532	820.18	0.61	0.26	2.33	0.02	0.07
Barthea00533	10.92	-0.97	1.47	-0.66	0.51	0.69
Barthea00534	17.5	-0.29	0.8	-0.36	0.72	0.84
Barthea00535	246.94	-2.46	0.33	-7.35	0	0
Barthea00536	123.55	-1.91	0.38	-4.95	0	0
Barthea00537	584.44	0.37	0.31	1.18	0.24	0.42
Barthea00538	91.67	1.25	0.43	2.94	0	0.02
Barthea00539	174.3	-0.93	0.36	-2.57	0.01	0.04
Barthea00540	1013.21	-0.25	0.32	-0.77	0.44	0.62
Barthea00542	187.93	-2.79	0.48	-5.86	0	0
Barthea00543	505.02	-0.66	0.5	-1.32	0.19	0.36
Barthea00544	471.55	0.02	0.22	0.07	0.94	0.97
Barthea00545	881.06	0.21	0.3	0.71	0.48	0.66
Barthea00546	167.02	1.88	0.45	4.18	0	0
Barthea00547	155.81	0.48	0.3	1.6	0.11	0.25
Barthea00548	963.38	-0.58	0.26	-2.27	0.02	0.08
Barthea00549	305.77	-1.54	0.27	-5.79	0	0
Barthea00550	27.29	0.2	0.63	0.32	0.75	0.86
Barthea00551	169.28	-0.37	0.51	-0.73	0.46	0.65
Barthea00552	317.13	0.2	0.26	0.76	0.44	0.63
Barthea00553	159.42	1.6	0.34	4.72	0	0
Barthea00554	738.6	0.29	0.24	1.23	0.22	0.4
Barthea00555	80.73	0.2	0.38	0.53	0.6	0.76
Barthea00556	986.76	-0.31	0.26	-1.22	0.22	0.4
Barthea00557	314.67	0.73	0.32	2.27	0.02	0.08
Barthea00558	1409.1	-0.1	0.28	-0.37	0.71	0.83
Barthea00559	5.32	-1.52	1.53	-1	0.32	0.51
Barthea00560	6.28	-3.09	1.5	-2.06	0.04	0.12
Barthea00561	8129.54	0.88	0.24	3.64	0	0
Barthea00562	103.05	1.79	0.33	5.35	0	0
Barthea00563	1691.07	0.04	0.22	0.17	0.86	0.93
Barthea00564	78.76	0.57	0.62	0.92	0.36	0.55
Barthea00565	47.62	1.36	0.43	3.14	0	0.01
Barthea00566	236.93	3	0.74	4.07	0	0
Barthea00567	2.72	-4.5	2.34	-1.93	0.05	0.15
Barthea00568	2375.06	-0.84	0.28	-2.98	0	0.02
Barthea00569	17.03	1.23	0.67	1.83	0.07	0.17
Barthea00571	1211.54	-0.16	0.29	-0.57	0.57	0.73
Barthea00572	1694.52	-1.62	0.42	-3.88	0	0
Barthea00573	232.91	0.11	0.31	0.37	0.71	0.84
Barthea00574	1249.1	-2.41	0.39	-6.13	0	0
Barthea00575	898.15	-0.31	0.41	-0.74	0.46	0.64
Barthea00576	1119.14	0.35	0.28	1.25	0.21	0.39
Barthea00577	69.85	-0.35	0.38	-0.92	0.36	0.55
Barthea00578	45.85	-0.71	0.44	-1.6	0.11	0.25
Barthea00579	18.59	-2.69	0.87	-3.1	0	0.01
Barthea00580	565.41	0.07	0.3	0.23	0.82	0.9
Barthea00581	144.34	0.15	0.34	0.44	0.66	0.8
Barthea00582	87.68	-0.01	0.35	-0.03	0.98	0.99
Barthea00583	60.2	-1.63	0.46	-3.56	0	0
Barthea00584	251.41	-0.29	0.27	-1.06	0.29	0.48
Barthea00585	136.44	-0.01	0.33	-0.04	0.97	0.98
Barthea00586	346.61	0.83	0.37	2.23	0.03	0.09
Barthea00587	7653.77	0.69	0.3	2.29	0.02	0.08
Barthea00588	1548.47	0.04	0.41	0.1	0.92	0.96
Barthea00589	1741.32	-0.43	0.24	-1.8	0.07	0.18
Barthea00590	176.05	-1.23	0.31	-3.97	0	0
Barthea00591	319	0.04	0.31	0.12	0.9	0.95
Barthea00592	75.72	1.09	0.44	2.49	0.01	0.05
Barthea00593	967.1	3.1	0.35	8.86	0	0
Barthea00594	12	2.16	0.84	2.56	0.01	0.04
Barthea00595	304.25	0.22	0.33	0.66	0.51	0.69
Barthea00596	409.66	-0.16	0.33	-0.47	0.64	0.78
Barthea00597	11.81	-0.79	0.84	-0.93	0.35	0.54
Barthea00598	725.33	-0.53	0.28	-1.86	0.06	0.17
Barthea00599	1789.35	0.44	0.28	1.58	0.11	0.26
Barthea00600	1.22	0.71	2.34	0.3	0.76	0.87
Barthea00601	88.26	-1.11	0.4	-2.77	0.01	0.03
Barthea00602	146.96	0.63	0.33	1.94	0.05	0.15
Barthea00603	24.56	-0.48	0.93	-0.52	0.61	0.76
Barthea00604	844.74	0.19	0.25	0.75	0.45	0.64
Barthea00605	268.55	-1.92	0.29	-6.55	0	0
Barthea00606	84.73	-1.34	0.68	-1.96	0.05	0.14
Barthea00607	77.4	-0.78	0.46	-1.71	0.09	0.21
Barthea00608	363.97	0.21	0.25	0.86	0.39	0.58
Barthea00609	28.73	0.85	0.52	1.64	0.1	0.23
Barthea00610	47.46	2.74	0.49	5.6	0	0
Barthea00611	460.07	0.9	0.31	2.86	0	0.02
Barthea00612	723.77	-0.31	0.21	-1.46	0.15	0.3
Barthea00613	249.79	2.49	0.37	6.81	0	0
Barthea00614	322.29	-0.41	0.24	-1.67	0.09	0.22
Barthea00615	9.08	-4.75	1.64	-2.9	0	0.02
Barthea00617	628.75	-3.68	0.44	-8.38	0	0
Barthea00618	173.31	-0.69	0.55	-1.24	0.21	0.39
Barthea00619	2.86	-1	1.93	-0.52	0.6	0.76
Barthea00620	606.5	-0.27	0.27	-1.02	0.31	0.5
Barthea00621	146.86	-0.25	0.34	-0.73	0.47	0.65
Barthea00622	1966.02	0.68	0.2	3.33	0	0.01
Barthea00623	561.92	-1.2	0.29	-4.18	0	0
Barthea00624	2.03	-0.09	2.39	-0.04	0.97	0.98
Barthea00625	307.05	-0.13	0.41	-0.32	0.75	0.86
Barthea00626	62.18	-1.37	0.52	-2.64	0.01	0.04
Barthea00627	8.09	1.33	1.08	1.24	0.22	0.4
Barthea00628	168.34	0.08	0.38	0.2	0.84	0.92
Barthea00629	312.25	-1.37	0.31	-4.37	0	0
Barthea00630	369.91	0.45	0.23	1.94	0.05	0.15
Barthea00631	67.06	0.03	0.43	0.07	0.95	0.97
Barthea00632	32.82	-2.45	0.64	-3.8	0	0
Barthea00633	15.85	0.62	0.91	0.68	0.5	0.68
Barthea00634	625.57	0.27	0.26	1.05	0.29	0.49
Barthea00635	599.63	-0.78	0.44	-1.77	0.08	0.19
Barthea00636	67.13	-0.38	0.39	-0.96	0.33	0.53
Barthea00637	518.66	0.04	0.23	0.18	0.86	0.92
Barthea00638	248.82	-0.42	0.34	-1.22	0.22	0.4
Barthea00639	98.81	0.15	0.42	0.35	0.73	0.84
Barthea00640	703.84	0.15	0.25	0.62	0.54	0.71
Barthea00642	106.77	0.73	0.44	1.68	0.09	0.22
Barthea00643	1361.76	0.09	0.25	0.34	0.73	0.85
Barthea00646	63.31	-3.49	0.73	-4.81	0	0
Barthea00647	298.25	-0.47	0.26	-1.82	0.07	0.18
Barthea00648	23.23	0.27	0.58	0.46	0.64	0.79
Barthea00649	94.95	0.05	0.37	0.14	0.89	0.94
Barthea00650	86.63	0.07	0.38	0.19	0.85	0.92
Barthea00651	1.43	3.23	2.49	1.3	0.19	0.37
Barthea00652	617.3	-0.28	0.38	-0.72	0.47	0.65
Barthea00653	182.73	1.22	0.39	3.13	0	0.01
Barthea00654	63.09	0.91	0.44	2.07	0.04	0.12
Barthea00655	1132.34	-0.12	0.25	-0.47	0.64	0.78
Barthea00656	2372.2	-0.23	0.33	-0.69	0.49	0.67
Barthea00657	2741.85	0.4	0.35	1.14	0.25	0.44
Barthea00658	687.34	-0.53	0.22	-2.41	0.02	0.06
Barthea00659	151.35	1.07	0.44	2.45	0.01	0.05
Barthea00660	1241.79	0.56	0.35	1.62	0.11	0.24
Barthea00661	89.2	0.31	0.46	0.66	0.51	0.69
Barthea00662	284.24	-0.51	0.32	-1.58	0.11	0.25
Barthea00663	477.59	1.06	0.32	3.36	0	0.01
Barthea00664	120.36	1.54	0.42	3.68	0	0
Barthea00665	188.93	1.31	0.45	2.89	0	0.02
Barthea00666	32.46	-0.21	0.72	-0.29	0.77	0.87
Barthea00667	167.48	0.36	0.5	0.72	0.47	0.65
Barthea00668	185.75	-0.57	0.31	-1.82	0.07	0.18
Barthea00669	1053.9	-0.03	0.47	-0.05	0.96	0.98
Barthea00670	45.21	-0.6	0.52	-1.16	0.24	0.43
Barthea00671	1699.59	0.43	0.23	1.86	0.06	0.17
Barthea00672	1128.35	0.2	0.26	0.76	0.45	0.63
Barthea00673	23.43	-0.42	0.62	-0.68	0.5	0.68
Barthea00674	212.52	-0.79	0.29	-2.72	0.01	0.03
Barthea00676	6285.89	-1.03	0.44	-2.31	0.02	0.07
Barthea00677	425.81	0.04	0.33	0.11	0.91	0.95
Barthea00678	402.05	1.05	0.23	4.48	0	0
Barthea00679	553.91	-0.67	0.22	-3.03	0	0.01
Barthea00680	100.55	-0.73	0.46	-1.59	0.11	0.25
Barthea00681	188.55	0	0.27	-0.01	1	1
Barthea00682	5.93	-1.23	1.15	-1.07	0.29	0.48
Barthea00683	2.75	-0.27	1.86	-0.14	0.89	0.94
Barthea00684	234.4	-0.25	0.27	-0.92	0.36	0.55
Barthea00685	156.25	-0.27	0.36	-0.75	0.45	0.64
Barthea00686	533.16	1.52	0.24	6.37	0	0
Barthea00687	280.3	0.46	0.31	1.52	0.13	0.28
Barthea00688	308.08	0.57	0.39	1.47	0.14	0.29
Barthea00689	349.51	-0.11	0.27	-0.42	0.68	0.81
Barthea00693	140.19	0.55	0.33	1.66	0.1	0.23
Barthea00694	28615.5	-0.08	0.39	-0.21	0.83	0.91
Barthea00695	9.55	1.05	1.04	1.01	0.31	0.5
Barthea00696	815.82	-0.01	0.36	-0.02	0.98	0.99
Barthea00697	281.76	0.26	0.28	0.93	0.35	0.54
Barthea00698	685.81	-0.03	0.26	-0.13	0.9	0.95
Barthea00699	334.13	0.28	0.39	0.72	0.47	0.65
Barthea00700	40.64	-0.12	0.54	-0.23	0.82	0.9
Barthea00701	206.06	-0.57	0.34	-1.69	0.09	0.22
Barthea00702	501.84	0.03	0.25	0.11	0.92	0.96
Barthea00703	13.66	0.04	0.71	0.06	0.96	0.98
Barthea00704	2320.79	1.17	0.24	4.82	0	0
Barthea00705	4.04	-0.1	1.27	-0.08	0.94	0.97
Barthea00706	508.43	-0.44	0.37	-1.18	0.24	0.42
Barthea00707	355.2	-0.02	0.31	-0.06	0.95	0.98
Barthea00709	94.85	0.46	0.38	1.21	0.23	0.41
Barthea00710	513.07	0.95	0.29	3.25	0	0.01
Barthea00711	59.36	1.13	0.4	2.81	0.01	0.02
Barthea00712	31.06	0.85	0.58	1.46	0.15	0.3
Barthea00713	81.35	0.92	0.43	2.16	0.03	0.1
Barthea00714	398.47	-0.05	0.24	-0.22	0.83	0.91
Barthea00715	246.97	0.16	0.29	0.53	0.6	0.75
Barthea00716	416.91	-0.21	0.26	-0.8	0.42	0.61
Barthea00717	214.17	2.47	0.38	6.54	0	0
Barthea00718	24.9	-1.07	0.8	-1.34	0.18	0.35
Barthea00719	40.05	3.09	0.58	5.35	0	0
Barthea00722	31.49	1.22	0.63	1.94	0.05	0.15
Barthea00723	130.25	-0.9	0.38	-2.34	0.02	0.07
Barthea00724	15.86	0.22	0.7	0.31	0.75	0.86
Barthea00725	2774.04	0.31	0.28	1.12	0.26	0.45
Barthea00726	419.15	1.03	0.63	1.63	0.1	0.24
Barthea00727	36.48	1.52	0.54	2.79	0.01	0.02
Barthea00728	124.68	-0.82	0.57	-1.44	0.15	0.31
Barthea00729	26.92	-0.3	0.58	-0.51	0.61	0.76
Barthea00730	10.91	0.14	0.81	0.17	0.87	0.93
Barthea00731	2.98	-0.68	1.46	-0.47	0.64	0.78
Barthea00732	208.63	-1.23	0.31	-4	0	0
Barthea00733	76.05	-0.65	0.46	-1.41	0.16	0.32
Barthea00734	21.63	-0.51	0.68	-0.75	0.46	0.64
Barthea00735	34.68	-0.47	0.58	-0.82	0.41	0.6
Barthea00736	40.4	-0.65	0.64	-1.02	0.31	0.5
Barthea00737	20.5	-0.59	0.73	-0.81	0.42	0.6
Barthea00738	248.23	-0.22	0.3	-0.75	0.45	0.63
Barthea00739	1040.77	-0.31	0.3	-1.05	0.29	0.48
Barthea00740	4.78	-5.32	2.14	-2.48	0.01	0.05
Barthea00741	6.63	-1.03	1.43	-0.72	0.47	0.65
Barthea00742	51.32	1.43	0.43	3.32	0	0.01
Barthea00743	896.11	-0.93	0.31	-3.03	0	0.01
Barthea00744	225.75	0.64	0.27	2.42	0.02	0.06
Barthea00745	213.48	-0.02	0.3	-0.08	0.94	0.97
Barthea00746	284.2	-0.03	0.28	-0.1	0.92	0.96
Barthea00747	5.94	-2.4	1.44	-1.66	0.1	0.23
Barthea00748	467.99	-0.13	0.31	-0.41	0.68	0.81
Barthea00749	48.4	0.22	0.51	0.43	0.67	0.81
Barthea00750	144.13	-0.38	0.44	-0.86	0.39	0.58
Barthea00751	39.6	-3.76	0.9	-4.16	0	0
Barthea00752	15.68	-0.74	0.74	-1.01	0.31	0.51
Barthea00753	2101.81	0.11	0.3	0.38	0.71	0.83
Barthea00755	186.47	-0.63	0.34	-1.87	0.06	0.16
Barthea00756	1677.24	-0.74	0.33	-2.21	0.03	0.09
Barthea00757	20.64	-0.63	0.72	-0.88	0.38	0.57
Barthea00758	184.88	-0.98	0.5	-1.94	0.05	0.15
Barthea00759	328.73	0.94	0.33	2.9	0	0.02
Barthea00760	57.08	0.65	0.57	1.14	0.25	0.44
Barthea00761	353.55	-0.61	0.42	-1.47	0.14	0.3
Barthea00762	69.87	-0.29	0.49	-0.59	0.55	0.72
Barthea00763	137.06	-0.31	0.36	-0.87	0.39	0.57
Barthea00764	103.69	0.71	0.33	2.15	0.03	0.1
Barthea00765	495.69	-2.65	0.47	-5.63	0	0
Barthea00766	461.03	-2.78	0.48	-5.82	0	0
Barthea00767	236.85	-3.21	0.56	-5.7	0	0
Barthea00769	1282.6	1.42	0.65	2.17	0.03	0.1
Barthea00770	1127.33	0.3	0.41	0.73	0.47	0.65
Barthea00771	20.22	1.86	0.64	2.9	0	0.02
Barthea00772	25.54	2.02	0.6	3.36	0	0.01
Barthea00773	517.45	-0.6	0.22	-2.69	0.01	0.03
Barthea00774	174.19	1.22	0.44	2.81	0.01	0.02
Barthea00775	282.7	0.41	0.27	1.55	0.12	0.27
Barthea00776	323.69	0.19	0.28	0.66	0.51	0.68
Barthea00777	70.58	0.5	0.45	1.09	0.27	0.46
Barthea00778	434.06	0.06	0.33	0.19	0.85	0.92
Barthea00779	148.08	-1.78	0.4	-4.5	0	0
Barthea00780	21.15	-1.11	0.83	-1.33	0.18	0.35
Barthea00781	1251.83	-0.37	0.25	-1.51	0.13	0.28
Barthea00782	174.48	0.06	0.42	0.13	0.9	0.95
Barthea00783	54.08	0.29	0.7	0.41	0.68	0.82
Barthea00786	24.2	0.95	0.97	0.98	0.32	0.52
Barthea00788	87.94	2.26	0.48	4.67	0	0
Barthea00789	161.12	1.23	0.28	4.33	0	0
Barthea00790	90.4	-3.28	0.66	-4.99	0	0
Barthea00791	1.12	-1.54	2.51	-0.62	0.54	0.71
Barthea00792	600.75	0.66	0.27	2.48	0.01	0.05
Barthea00793	24.7	-2.19	0.73	-3.01	0	0.01
Barthea00795	1583.96	0.85	0.24	3.58	0	0
Barthea00796	649.95	-0.46	0.28	-1.67	0.1	0.22
Barthea00797	1.33	-3.46	2.67	-1.3	0.19	0.37
Barthea00798	232.08	1.01	0.4	2.55	0.01	0.04
Barthea00799	334.81	-2.54	1.21	-2.1	0.04	0.11
Barthea00800	64.41	0.88	0.45	1.93	0.05	0.15
Barthea00801	32.09	0.33	0.58	0.56	0.57	0.74
Barthea00802	9.77	0.72	0.82	0.87	0.38	0.57
Barthea00803	2.62	0.66	1.57	0.42	0.67	0.81
Barthea00804	148.93	-0.31	0.38	-0.83	0.41	0.6
Barthea00805	4434.51	0.25	0.28	0.91	0.36	0.55
Barthea00806	114.01	-0.43	0.36	-1.19	0.24	0.42
Barthea00807	1941.5	-0.6	0.3	-2.02	0.04	0.13
Barthea00808	548.57	-0.73	0.25	-2.93	0	0.02
Barthea00809	25.42	-0.57	0.65	-0.87	0.38	0.57
Barthea00810	7.26	0.45	0.94	0.48	0.63	0.78
Barthea00811	1722.53	0.15	0.36	0.41	0.68	0.82
Barthea00812	60.04	-1.61	0.56	-2.89	0	0.02
Barthea00813	6.02	-4.18	1.72	-2.43	0.02	0.06
Barthea00814	630.42	0.75	0.23	3.26	0	0.01
Barthea00815	16.85	0.54	0.67	0.8	0.42	0.61
Barthea00816	182.68	0.53	0.32	1.64	0.1	0.23
Barthea00817	298.53	-4.2	0.57	-7.32	0	0
Barthea00818	652.52	0.15	0.24	0.61	0.54	0.71
Barthea00820	502.62	0.11	0.26	0.42	0.68	0.81
Barthea00821	354.46	1.6	0.27	6.03	0	0
Barthea00822	138.93	0.29	0.38	0.75	0.45	0.64
Barthea00823	3.14	-0.15	1.8	-0.08	0.93	0.96
Barthea00824	16.65	1.23	0.77	1.61	0.11	0.24
Barthea00825	50.15	-0.13	0.43	-0.3	0.76	0.87
Barthea00826	6.12	-1.3	1.1	-1.19	0.24	0.42
Barthea00827	0.79	-0.89	3.24	-0.27	0.78	0.88
Barthea00828	1567.83	0.78	0.29	2.69	0.01	0.03
Barthea00829	1677.03	-0.48	0.29	-1.65	0.1	0.23
Barthea00830	1708.19	0.44	0.29	1.54	0.12	0.27
Barthea00831	2065.01	-0.07	0.25	-0.27	0.79	0.89
Barthea00832	264.18	0.34	0.29	1.18	0.24	0.42
Barthea00833	782.29	0.9	0.27	3.37	0	0.01
Barthea00834	919.32	0	0.21	0.01	0.99	0.99
Barthea00836	1236.6	-0.3	0.28	-1.05	0.29	0.48
Barthea00837	42.71	-0.9	0.49	-1.85	0.06	0.17
Barthea00838	133.25	-0.31	0.65	-0.48	0.63	0.78
Barthea00839	364.67	-0.54	0.38	-1.39	0.16	0.33
Barthea00840	909.38	-0.74	0.3	-2.48	0.01	0.05
Barthea00841	8.67	0.75	1	0.75	0.45	0.64
Barthea00843	6.37	2.01	1.1	1.83	0.07	0.17
Barthea00845	3.2	-0.75	1.46	-0.51	0.61	0.76
Barthea00847	73.1	0.37	0.85	0.44	0.66	0.8
Barthea00848	718.93	-0.78	0.25	-3.16	0	0.01
Barthea00849	392.5	-0.01	0.25	-0.04	0.97	0.98
Barthea00850	146.68	0.21	0.3	0.7	0.49	0.67
Barthea00851	365.23	-0.55	0.29	-1.89	0.06	0.16
Barthea00852	10.1	1.58	1.05	1.5	0.13	0.28
Barthea00853	4.97	0.64	1.15	0.56	0.57	0.74
Barthea00854	1053.13	0.21	0.35	0.61	0.54	0.71
Barthea00855	1699.05	1.43	0.4	3.55	0	0
Barthea00856	8.13	-2.43	1.13	-2.15	0.03	0.1
Barthea00857	231.71	-0.82	0.32	-2.56	0.01	0.04
Barthea00858	249.8	1.17	0.26	4.55	0	0
Barthea00860	70.12	2	0.93	2.15	0.03	0.1
Barthea00861	697.07	-0.12	0.32	-0.36	0.72	0.84
Barthea00862	660.91	0.2	0.3	0.67	0.5	0.68
Barthea00863	239.06	-1.84	0.62	-2.95	0	0.02
Barthea00864	61.21	-1.72	0.62	-2.78	0.01	0.03
Barthea00865	558.44	-0.15	0.24	-0.63	0.53	0.7
Barthea00866	427.42	-2.42	0.38	-6.39	0	0
Barthea00867	196.51	-2.2	0.5	-4.39	0	0
Barthea00868	64.14	-2.65	0.48	-5.53	0	0
Barthea00869	2450.43	0.02	0.31	0.08	0.94	0.97
Barthea00870	124.21	-0.65	0.39	-1.64	0.1	0.23
Barthea00871	9.58	0.43	0.94	0.46	0.64	0.79
Barthea00872	125.99	1.89	0.57	3.3	0	0.01
Barthea00873	524.93	-0.63	0.32	-1.98	0.05	0.14
Barthea00874	176.02	1.55	0.31	5.01	0	0
Barthea00875	146.8	-0.87	0.39	-2.22	0.03	0.09
Barthea00876	377.83	-0.34	0.25	-1.33	0.18	0.35
Barthea00877	33.73	1.66	0.53	3.11	0	0.01
Barthea00878	225.25	-3.76	0.56	-6.69	0	0
Barthea00879	2222.71	-0.05	0.24	-0.2	0.84	0.91
Barthea00880	229.33	-1.38	0.34	-4.07	0	0
Barthea00881	152.77	0.47	0.34	1.37	0.17	0.34
Barthea00882	222.69	-1.92	0.57	-3.36	0	0.01
Barthea00883	2679.77	-0.57	0.25	-2.31	0.02	0.07
Barthea00884	56.36	1.28	0.56	2.26	0.02	0.08
Barthea00885	1914.23	1.78	1.63	1.09	0.27	0.46
Barthea00886	340.78	1.33	0.47	2.81	0	0.02
Barthea00887	578.02	1.9	0.43	4.43	0	0
Barthea00888	32.2	1.79	1.25	1.43	0.15	0.31
Barthea00889	97.09	0.61	0.37	1.67	0.09	0.22
Barthea00892	294.49	-4.04	0.42	-9.52	0	0
Barthea00893	2.22	-1.32	2.15	-0.61	0.54	0.71
Barthea00895	4.54	0.86	1.54	0.56	0.58	0.74
Barthea00896	139.13	-0.33	0.35	-0.92	0.36	0.55
Barthea00897	90.27	0.83	0.33	2.56	0.01	0.04
Barthea00898	1.44	0.42	2.7	0.15	0.88	0.93
Barthea00899	16.33	1.84	1.27	1.44	0.15	0.31
Barthea00900	132.73	0.47	0.46	1.02	0.31	0.5
Barthea00901	301.73	-1.22	0.31	-3.89	0	0
Barthea00902	4.41	-2.7	1.71	-1.58	0.11	0.25
Barthea00903	811.83	-0.18	0.24	-0.74	0.46	0.64
Barthea00904	934.64	-2.97	0.32	-9.17	0	0
Barthea00905	31.85	0.25	0.66	0.38	0.71	0.83
Barthea00906	1978.08	-0.57	0.3	-1.9	0.06	0.16
Barthea00907	272.83	0.01	0.29	0.05	0.96	0.98
Barthea00908	2075.17	-0.54	0.21	-2.58	0.01	0.04
Barthea00909	137.08	-0.09	0.45	-0.19	0.85	0.92
Barthea00910	434.41	0.02	0.27	0.07	0.95	0.97
Barthea00912	116.21	0.64	0.32	1.97	0.05	0.14
Barthea00913	267.1	-0.41	0.53	-0.77	0.44	0.62
Barthea00914	125.02	-0.16	0.42	-0.38	0.7	0.83
Barthea00915	58.78	-1.47	0.43	-3.4	0	0
Barthea00916	108.4	-0.14	0.33	-0.41	0.68	0.81
Barthea00917	1307.81	-2.02	0.58	-3.49	0	0
Barthea00918	639.44	-0.37	0.38	-0.98	0.33	0.52
Barthea00919	492.55	0.87	0.34	2.58	0.01	0.04
Barthea00920	365.59	1.57	0.33	4.81	0	0
Barthea00921	850.2	0.32	0.26	1.25	0.21	0.39
Barthea00922	3.39	1.21	1.42	0.85	0.39	0.58
Barthea00923	137.6	0.29	0.35	0.83	0.41	0.6
Barthea00924	295.22	1.78	0.47	3.82	0	0
Barthea00925	623.42	-0.37	0.29	-1.3	0.19	0.37
Barthea00926	6970.84	0.24	0.25	0.93	0.35	0.54
Barthea00927	573.8	-0.33	0.3	-1.09	0.28	0.46
Barthea00928	46.41	1.45	0.46	3.17	0	0.01
Barthea00929	445.09	0.34	0.36	0.94	0.35	0.54
Barthea00930	14.32	-1.74	0.79	-2.19	0.03	0.09
Barthea00931	411.51	0.35	0.31	1.15	0.25	0.44
Barthea00932	186.49	0.41	0.32	1.26	0.21	0.38
Barthea00933	171.71	-0.78	0.28	-2.8	0.01	0.02
Barthea00934	363.85	0.92	0.27	3.42	0	0
Barthea00935	3.01	0.14	1.52	0.09	0.93	0.96
Barthea00936	141.34	0.19	0.33	0.58	0.56	0.73
Barthea00937	362.76	-0.76	0.51	-1.49	0.13	0.29
Barthea00938	168.94	-0.62	0.3	-2.05	0.04	0.12
Barthea00939	849.72	-1.51	0.26	-5.82	0	0
Barthea00940	97.57	0.33	0.38	0.87	0.38	0.57
Barthea00941	400.04	-0.53	0.3	-1.75	0.08	0.2
Barthea00942	424.01	-0.41	0.32	-1.3	0.19	0.36
Barthea00943	223.31	-0.45	0.4	-1.14	0.25	0.44
Barthea00944	205.6	-6.34	1.81	-3.51	0	0
Barthea00945	2103.62	-1.76	0.44	-4.04	0	0
Barthea00946	900.95	0.22	0.28	0.76	0.45	0.63
Barthea00947	253.67	-0.32	0.59	-0.54	0.59	0.75
Barthea00948	226.79	1.21	0.34	3.52	0	0
Barthea00949	467.38	0.2	0.22	0.9	0.37	0.56
Barthea00950	117.78	-0.87	0.48	-1.8	0.07	0.18
Barthea00951	1054.44	-2.56	0.3	-8.55	0	0
Barthea00952	582.2	-1.17	0.33	-3.57	0	0
Barthea00953	31.42	-1.47	0.67	-2.19	0.03	0.09
Barthea00954	641.25	-1.05	0.4	-2.62	0.01	0.04
Barthea00955	79.46	0.6	0.43	1.4	0.16	0.32
Barthea00956	7.39	-2.37	1.14	-2.08	0.04	0.11
Barthea00957	410.94	0.48	0.35	1.38	0.17	0.33
Barthea00958	828.77	-0.34	0.27	-1.27	0.2	0.38
Barthea00959	2438.44	0.36	0.28	1.29	0.2	0.37
Barthea00960	21.62	0.67	0.79	0.84	0.4	0.59
Barthea00961	484.81	-0.14	0.29	-0.47	0.64	0.78
Barthea00962	1347.89	0.73	0.33	2.21	0.03	0.09
Barthea00963	1607.18	0.36	0.24	1.49	0.14	0.29
Barthea00964	610.08	-0.26	0.28	-0.94	0.35	0.54
Barthea00965	26.86	-0.73	0.63	-1.15	0.25	0.43
Barthea00966	15.3	6.81	1.5	4.54	0	0
Barthea00967	533.98	0.61	0.25	2.48	0.01	0.05
Barthea00968	761.32	0.28	0.26	1.07	0.29	0.48
Barthea00969	209.02	0.46	0.31	1.47	0.14	0.3
Barthea00970	32.1	-0.31	0.55	-0.57	0.57	0.73
Barthea00971	67.92	0.19	0.59	0.31	0.75	0.86
Barthea00972	534.5	-0.45	0.32	-1.42	0.15	0.31
Barthea00973	301.36	-0.6	0.32	-1.87	0.06	0.16
Barthea00974	808.21	0	0.37	0.01	0.99	0.99
Barthea00975	1586.51	0.61	0.35	1.73	0.08	0.2
Barthea00976	8.24	1.51	1.83	0.82	0.41	0.6
Barthea00978	1154.92	1.9	1.44	1.32	0.19	0.36
Barthea00979	145.57	-0.26	0.47	-0.56	0.58	0.74
Barthea00980	736.3	-0.22	0.24	-0.89	0.37	0.56
Barthea00981	224.08	-1.11	0.5	-2.25	0.02	0.08
Barthea00983	97.94	0.66	0.34	1.95	0.05	0.14
Barthea00984	224.92	-1.51	0.48	-3.18	0	0.01
Barthea00985	513.73	0.47	0.34	1.38	0.17	0.33
Barthea00986	819.46	0.25	0.24	1.05	0.29	0.48
Barthea00987	0.74	-2.62	3.18	-0.82	0.41	0.6
Barthea00988	281.08	-0.74	0.34	-2.2	0.03	0.09
Barthea00989	442.96	-0.74	0.34	-2.2	0.03	0.09
Barthea00990	270.52	0.33	0.48	0.69	0.49	0.67
Barthea00991	1024.87	-0.24	0.37	-0.67	0.5	0.68
Barthea00992	492.63	0.34	0.36	0.96	0.34	0.53
Barthea00993	1197.02	-0.13	0.21	-0.61	0.54	0.71
Barthea00994	942.28	0.56	0.2	2.73	0.01	0.03
Barthea00995	553.87	0.95	0.22	4.26	0	0
Barthea00996	1310.18	0.61	0.23	2.71	0.01	0.03
Barthea00997	35.12	-0.46	0.84	-0.55	0.58	0.74
Barthea00998	1225.18	-1.21	0.32	-3.83	0	0
Barthea00999	220.24	-0.94	0.35	-2.68	0.01	0.03
Barthea01000	6.4	-3.19	1.41	-2.26	0.02	0.08
Barthea01001	62.71	-1.09	0.45	-2.43	0.02	0.06
Barthea01002	610.55	0.58	0.25	2.32	0.02	0.07
Barthea01003	215.4	0.54	0.36	1.5	0.13	0.28
Barthea01004	420.29	0.75	0.37	2.02	0.04	0.13
Barthea01005	63.76	3.09	0.48	6.46	0	0
Barthea01006	47.76	3.13	0.52	6.01	0	0
Barthea01007	36.78	0.48	0.8	0.6	0.55	0.72
Barthea01008	204.38	1.1	0.54	2.06	0.04	0.12
Barthea01009	25.97	2.71	0.68	4	0	0
Barthea01010	561.35	-0.34	0.31	-1.11	0.27	0.46
Barthea01011	299.45	-0.04	0.34	-0.12	0.9	0.95
Barthea01012	165.57	1.02	0.37	2.77	0.01	0.03
Barthea01013	2.63	1.93	1.97	0.98	0.33	0.52
Barthea01014	71.84	1.72	0.65	2.65	0.01	0.03
Barthea01015	622.03	-2.28	0.28	-8.01	0	0
Barthea01016	94.09	-0.32	0.34	-0.94	0.34	0.54
Barthea01017	62.05	-0.8	0.76	-1.06	0.29	0.48
Barthea01018	452.78	0.53	0.27	1.99	0.05	0.13
Barthea01020	4373.77	-1.4	0.36	-3.84	0	0
Barthea01021	10.49	-0.59	1.19	-0.49	0.62	0.77
Barthea01022	59.59	2.89	0.58	5.01	0	0
Barthea01023	373.64	-1.37	0.39	-3.55	0	0
Barthea01024	49.67	-1.63	0.52	-3.11	0	0.01
Barthea01025	53.28	0.31	0.51	0.61	0.54	0.71
Barthea01027	46.07	-3.8	0.91	-4.16	0	0
Barthea01028	242.08	-2.62	0.55	-4.74	0	0
Barthea01029	657.98	0.15	0.23	0.66	0.51	0.69
Barthea01030	236.28	0.39	0.32	1.23	0.22	0.4
Barthea01031	30.15	0.98	0.57	1.7	0.09	0.21
Barthea01032	139.11	-0.52	0.3	-1.73	0.08	0.2
Barthea01033	8.73	-3.67	1.39	-2.64	0.01	0.04
Barthea01035	15.82	1.5	0.78	1.92	0.05	0.15
Barthea01036	577.78	0.92	0.36	2.56	0.01	0.04
Barthea01037	54.08	-1.83	0.66	-2.78	0.01	0.03
Barthea01038	49.09	-0.36	0.43	-0.84	0.4	0.59
Barthea01039	1.93	-1.34	2.12	-0.63	0.53	0.7
Barthea01042	241.87	0.29	0.31	0.94	0.35	0.54
Barthea01043	1762.09	-0.11	0.3	-0.36	0.72	0.84
Barthea01044	79.64	1.36	0.59	2.3	0.02	0.07
Barthea01045	16.89	0	0.91	0	1	1
Barthea01046	28.43	0.65	0.52	1.26	0.21	0.38
Barthea01047	303.98	-1.07	0.35	-3.09	0	0.01
Barthea01048	48.98	1.35	0.56	2.4	0.02	0.06
Barthea01049	16.24	2.58	0.8	3.22	0	0.01
Barthea01050	12.23	-0.74	0.98	-0.76	0.45	0.63
Barthea01051	361.66	-0.38	0.28	-1.37	0.17	0.34
Barthea01052	410.51	0.56	0.23	2.42	0.02	0.06
Barthea01053	10.75	-5	1.62	-3.09	0	0.01
Barthea01054	66.83	-0.64	0.43	-1.49	0.14	0.29
Barthea01055	351.15	0.26	0.27	0.98	0.33	0.52
Barthea01056	935.12	0.76	0.25	3.01	0	0.01
Barthea01057	263.67	-0.41	0.26	-1.62	0.11	0.24
Barthea01058	60.62	-0.8	0.41	-1.95	0.05	0.14
Barthea01059	20.47	-0.37	0.67	-0.55	0.58	0.74
Barthea01060	40.47	-0.18	0.54	-0.33	0.74	0.85
Barthea01061	2319.75	0.76	0.3	2.52	0.01	0.05
Barthea01062	627.21	-1.43	0.27	-5.33	0	0
Barthea01063	73.35	0.37	0.39	0.95	0.34	0.53
Barthea01065	26.01	-1.46	0.77	-1.9	0.06	0.16
Barthea01066	2.64	-1.88	1.89	-1	0.32	0.51
Barthea01067	1937.52	0.96	0.33	2.94	0	0.02
Barthea01068	721.85	0.36	0.32	1.15	0.25	0.43
Barthea01069	493.26	-0.41	0.3	-1.37	0.17	0.34
Barthea01070	138.78	-0.71	0.34	-2.09	0.04	0.11
Barthea01072	1.97	-4.05	2.42	-1.67	0.09	0.22
Barthea01073	3.12	2.91	1.93	1.51	0.13	0.28
Barthea01075	2334.92	-0.01	0.28	-0.04	0.97	0.98
Barthea01076	6.73	0.5	1	0.5	0.62	0.77
Barthea01077	590.24	0.67	0.25	2.66	0.01	0.03
Barthea01078	181.19	0.4	0.3	1.33	0.18	0.35
Barthea01079	55.84	0.96	0.57	1.69	0.09	0.22
Barthea01080	89.54	-0.55	0.38	-1.44	0.15	0.31
Barthea01081	594.72	-0.55	0.3	-1.81	0.07	0.18
Barthea01083	1366.71	0.33	0.21	1.59	0.11	0.25
Barthea01084	35.41	-4.73	0.88	-5.34	0	0
Barthea01085	26.15	-1.29	0.56	-2.29	0.02	0.08
Barthea01086	30.1	-0.21	0.59	-0.36	0.72	0.84
Barthea01087	1678.97	-0.27	0.4	-0.67	0.5	0.68
Barthea01088	4926.48	-0.23	0.42	-0.55	0.58	0.74
Barthea01089	61.79	0.54	0.6	0.9	0.37	0.56
Barthea01090	81.64	0.59	0.5	1.19	0.23	0.42
Barthea01092	2016.03	0.8	0.26	3.04	0	0.01
Barthea01093	476.65	-1.72	0.35	-4.94	0	0
Barthea01094	871.85	-1.17	0.3	-3.92	0	0
Barthea01095	464.83	-0.54	0.22	-2.42	0.02	0.06
Barthea01096	55.55	0.34	0.41	0.84	0.4	0.59
Barthea01097	28.9	1.16	0.56	2.09	0.04	0.11
Barthea01098	1587.92	0.3	0.27	1.13	0.26	0.45
Barthea01099	209.91	-1.73	0.47	-3.65	0	0
Barthea01100	205.39	-0.04	0.34	-0.11	0.92	0.96
Barthea01101	616.98	-0.72	0.3	-2.4	0.02	0.06
Barthea01102	4105.52	-0.36	0.27	-1.33	0.18	0.35
Barthea01103	871.45	0.35	0.38	0.93	0.35	0.54
Barthea01104	930.74	0.52	0.34	1.54	0.12	0.27
Barthea01105	1109.35	-0.11	0.24	-0.43	0.67	0.81
Barthea01106	74.52	-0.83	0.46	-1.83	0.07	0.17
Barthea01107	7.42	1.49	1.01	1.48	0.14	0.29
Barthea01108	407.43	-0.75	0.24	-3.17	0	0.01
Barthea01109	332.71	-0.78	0.28	-2.8	0.01	0.02
Barthea01110	332.78	-0.52	0.29	-1.8	0.07	0.18
Barthea01111	1361.45	0.11	0.35	0.32	0.75	0.86
Barthea01112	245.31	0.53	0.27	1.94	0.05	0.15
Barthea01113	480.21	1.39	0.51	2.76	0.01	0.03
Barthea01114	628.13	0.59	0.22	2.69	0.01	0.03
Barthea01115	708.21	0.56	0.25	2.25	0.02	0.08
Barthea01116	160.25	-1	0.41	-2.44	0.01	0.06
Barthea01117	117.48	0.31	0.33	0.95	0.34	0.54
Barthea01118	57.43	1.64	0.47	3.48	0	0
Barthea01120	3.03	4.41	2.03	2.17	0.03	0.1
Barthea01121	306.34	-0.21	0.33	-0.62	0.53	0.71
Barthea01122	57.33	-1.1	0.4	-2.76	0.01	0.03
Barthea01123	104.16	0	0.59	-0.01	0.99	1
Barthea01124	159.74	1.51	0.28	5.32	0	0
Barthea01125	30.77	1.29	0.5	2.59	0.01	0.04
Barthea01126	106.77	-0.94	0.53	-1.76	0.08	0.19
Barthea01127	203.6	-0.7	0.43	-1.63	0.1	0.24
Barthea01128	56.05	-1.92	0.51	-3.76	0	0
Barthea01129	152.78	0.51	0.42	1.24	0.22	0.39
Barthea01130	148.16	-0.69	0.3	-2.32	0.02	0.07
Barthea01131	20.89	0.01	0.63	0.01	0.99	0.99
Barthea01133	417.96	-0.55	0.27	-2.06	0.04	0.12
Barthea01134	71.07	-0.34	0.48	-0.71	0.48	0.66
Barthea01135	310.74	0.93	0.33	2.81	0	0.02
Barthea01137	4.02	-5.07	2.18	-2.33	0.02	0.07
Barthea01138	1.52	0.82	2.18	0.38	0.71	0.83
Barthea01139	106.68	0.87	0.44	1.99	0.05	0.13
Barthea01143	37.52	-0.04	0.51	-0.07	0.94	0.97
Barthea01144	72.5	-0.08	0.57	-0.14	0.89	0.94
Barthea01145	82.48	0.23	0.39	0.59	0.55	0.72
Barthea01146	870.72	-1.68	0.31	-5.48	0	0
Barthea01148	1396.94	1.62	0.29	5.59	0	0
Barthea01149	34.58	-1.6	0.62	-2.55	0.01	0.04
Barthea01150	177.96	-0.05	0.34	-0.15	0.88	0.94
Barthea01151	245.29	-1.9	0.28	-6.76	0	0
Barthea01152	43.32	-0.52	0.44	-1.19	0.23	0.42
Barthea01153	110.29	-0.9	0.57	-1.56	0.12	0.26
Barthea01154	856.14	-0.24	0.41	-0.57	0.57	0.73
Barthea01155	54.57	-0.71	0.46	-1.54	0.12	0.27
Barthea01156	124.53	0.36	0.38	0.96	0.34	0.53
Barthea01157	235.95	-0.13	0.27	-0.47	0.64	0.78
Barthea01158	7.86	0.37	1	0.37	0.71	0.84
Barthea01160	19.09	0.83	0.96	0.86	0.39	0.58
Barthea01161	30.13	1.56	0.79	1.97	0.05	0.14
Barthea01162	568.49	-0.7	0.3	-2.31	0.02	0.07
Barthea01163	136.07	-0.52	0.39	-1.34	0.18	0.35
Barthea01165	4.02	-5.07	2.18	-2.33	0.02	0.07
Barthea01166	524.13	0.94	0.31	3.03	0	0.01
Barthea01167	987.62	0.15	0.27	0.55	0.58	0.74
Barthea01168	113.75	-0.3	0.37	-0.81	0.42	0.61
Barthea01170	425.61	-0.49	0.31	-1.61	0.11	0.24
Barthea01171	270.51	-0.23	0.3	-0.78	0.43	0.62
Barthea01172	367.7	-0.22	0.24	-0.92	0.36	0.55
Barthea01173	185.5	0.51	0.31	1.64	0.1	0.23
Barthea01174	11.24	-1.24	0.91	-1.37	0.17	0.34
Barthea01175	3.36	0.54	2.21	0.25	0.81	0.9
Barthea01176	815.21	-0.37	0.24	-1.53	0.13	0.27
Barthea01177	477.92	0.86	0.34	2.52	0.01	0.05
Barthea01178	702.51	-0.18	0.3	-0.6	0.55	0.71
Barthea01179	458.67	-0.01	0.23	-0.05	0.96	0.98
Barthea01180	160.68	-0.45	0.28	-1.63	0.1	0.24
Barthea01181	1224.19	-0.29	0.41	-0.69	0.49	0.67
Barthea01182	33.99	0.85	0.57	1.48	0.14	0.29
Barthea01183	537.03	0.4	0.36	1.12	0.26	0.45
Barthea01184	322.74	-0.66	0.31	-2.11	0.03	0.11
Barthea01185	71.17	3.12	0.42	7.47	0	0
Barthea01186	71.2	0.74	0.42	1.79	0.07	0.19
Barthea01187	351.88	0.42	0.26	1.58	0.11	0.25
Barthea01188	20.92	-1.16	0.66	-1.74	0.08	0.2
Barthea01189	5.6	2.78	1.49	1.86	0.06	0.17
Barthea01190	517.82	0.04	0.24	0.16	0.87	0.93
Barthea01191	13.98	-1.27	0.91	-1.4	0.16	0.32
Barthea01192	758.96	-0.26	0.26	-0.99	0.32	0.51
Barthea01193	1.51	-0.73	2.04	-0.36	0.72	0.84
Barthea01194	6.82	-0.46	1.19	-0.39	0.7	0.83
Barthea01195	11177.2	3.95	0.49	8.14	0	0
Barthea01196	23.07	1	0.59	1.71	0.09	0.21
Barthea01197	114.66	-0.1	0.34	-0.29	0.77	0.88
Barthea01198	15.99	-0.6	0.72	-0.83	0.41	0.6
Barthea01199	319.48	0.35	0.37	0.95	0.34	0.53
Barthea01200	2241.55	-0.35	0.26	-1.35	0.18	0.34
Barthea01202	673.17	-0.04	0.25	-0.17	0.87	0.93
Barthea01203	906.29	-0.06	0.36	-0.16	0.87	0.93
Barthea01204	125.22	-0.98	0.37	-2.68	0.01	0.03
Barthea01205	694.74	0.32	0.38	0.86	0.39	0.58
Barthea01206	726.58	1.57	0.29	5.42	0	0
Barthea01207	193	-0.4	0.45	-0.89	0.37	0.56
Barthea01208	378.14	1.88	0.25	7.38	0	0
Barthea01210	1625.36	1.54	0.3	5.14	0	0
Barthea01211	656.05	-0.31	0.28	-1.11	0.27	0.45
Barthea01212	271.87	-0.57	0.36	-1.59	0.11	0.25
Barthea01213	18.74	-2.34	0.78	-3.02	0	0.01
Barthea01214	51.37	0.98	0.79	1.23	0.22	0.4
Barthea01215	212.68	0.45	0.26	1.75	0.08	0.2
Barthea01216	74.31	2.01	0.56	3.59	0	0
Barthea01217	11.3	1.68	0.92	1.82	0.07	0.18
Barthea01218	552.69	-0.66	0.25	-2.64	0.01	0.04
Barthea01219	274	-0.43	0.32	-1.38	0.17	0.33
Barthea01220	856.6	-0.36	0.24	-1.47	0.14	0.29
Barthea01221	1299.43	0.58	0.24	2.37	0.02	0.07
Barthea01222	1789.09	0.02	0.28	0.05	0.96	0.98
Barthea01224	8.81	0.84	0.98	0.86	0.39	0.58
Barthea01225	109.37	-0.02	0.35	-0.06	0.96	0.98
Barthea01226	379.54	0.09	0.26	0.33	0.74	0.85
Barthea01227	337.08	-0.1	0.32	-0.3	0.76	0.87
Barthea01228	844.65	-0.29	0.61	-0.48	0.63	0.78
Barthea01229	350.17	-0.01	0.53	-0.02	0.98	0.99
Barthea01230	375.63	0.32	0.28	1.13	0.26	0.44
Barthea01231	176.4	-0.89	0.34	-2.59	0.01	0.04
Barthea01233	26.68	0.25	0.73	0.34	0.73	0.85
Barthea01234	1625.09	-0.93	0.22	-4.25	0	0
Barthea01235	389.19	0.09	0.33	0.26	0.8	0.89
Barthea01236	182.24	-0.73	0.35	-2.1	0.04	0.11
Barthea01237	425.97	0.01	0.24	0.03	0.98	0.99
Barthea01238	588.5	1.23	0.28	4.35	0	0
Barthea01239	120.44	0.97	0.38	2.58	0.01	0.04
Barthea01241	2612.47	-0.28	0.4	-0.7	0.48	0.66
Barthea01242	17.25	2.12	0.84	2.52	0.01	0.05
Barthea01243	11.69	-0.67	0.97	-0.69	0.49	0.67
Barthea01244	1.76	-1.02	1.92	-0.53	0.6	0.75
Barthea01245	1.35	-3.49	2.69	-1.3	0.19	0.37
Barthea01247	925.29	-0.39	0.23	-1.73	0.08	0.2
Barthea01248	429.08	1.55	0.27	5.69	0	0
Barthea01249	543.27	-1.02	0.27	-3.8	0	0
Barthea01250	5613.11	-0.94	0.45	-2.09	0.04	0.11
Barthea01251	401.55	-0.6	0.51	-1.19	0.23	0.42
Barthea01252	6620.42	-0.63	0.26	-2.42	0.02	0.06
Barthea01253	62.98	2.92	0.5	5.79	0	0
Barthea01254	59.9	-0.37	0.42	-0.88	0.38	0.57
Barthea01255	7.16	-0.49	0.99	-0.5	0.62	0.77
Barthea01256	144.96	-2.36	0.36	-6.48	0	0
Barthea01257	232.8	-0.02	0.29	-0.07	0.95	0.97
Barthea01258	40.76	-0.16	0.47	-0.35	0.72	0.84
Barthea01259	62.39	-2.18	0.5	-4.35	0	0
Barthea01260	19	5.17	1.02	5.06	0	0
Barthea01261	19	5.17	1.02	5.06	0	0
Barthea01262	37.88	-1.23	0.64	-1.93	0.05	0.15
Barthea01263	290.83	0.4	0.34	1.18	0.24	0.42
Barthea01264	216.16	1.32	0.41	3.23	0	0.01
Barthea01265	96.78	0.08	0.36	0.23	0.82	0.9
Barthea01266	33.01	0.18	0.55	0.33	0.74	0.85
Barthea01267	1582.38	-0.22	0.21	-1.08	0.28	0.47
Barthea01268	166.21	0.58	0.31	1.85	0.06	0.17
Barthea01269	1757.87	0.64	0.29	2.22	0.03	0.09
Barthea01270	373.9	-0.1	0.26	-0.4	0.69	0.82
Barthea01271	129.44	0.35	0.31	1.12	0.26	0.45
Barthea01272	32.84	-0.93	0.52	-1.8	0.07	0.18
Barthea01273	22.84	-6.13	1.56	-3.94	0	0
Barthea01274	1449	0.66	0.31	2.12	0.03	0.11
Barthea01275	533.29	-0.25	0.47	-0.55	0.58	0.75
Barthea01276	941.83	-0.19	0.23	-0.82	0.41	0.6
Barthea01277	672.31	-0.53	0.28	-1.89	0.06	0.16
Barthea01278	462.3	-0.42	0.25	-1.69	0.09	0.22
Barthea01279	31.93	0.51	0.81	0.63	0.53	0.7
Barthea01280	459.84	0.11	0.26	0.41	0.68	0.82
Barthea01281	183	0.33	0.28	1.2	0.23	0.41
Barthea01282	111.44	1.68	0.48	3.54	0	0
Barthea01283	774	-2.33	0.54	-4.27	0	0
Barthea01284	631.48	-0.27	0.24	-1.13	0.26	0.44
Barthea01285	1524.38	0.39	0.32	1.2	0.23	0.41
Barthea01286	498.78	-0.68	0.38	-1.81	0.07	0.18
Barthea01289	11.37	0.22	0.86	0.26	0.79	0.89
Barthea01290	11.51	-2.57	1.22	-2.1	0.04	0.11
Barthea01291	6560.93	0.5	1.48	0.34	0.73	0.85
Barthea01293	12.28	0.56	0.95	0.59	0.56	0.72
Barthea01294	24.87	1.52	0.72	2.13	0.03	0.1
Barthea01295	1733.96	1.17	0.21	5.45	0	0
Barthea01296	287.14	-0.3	0.3	-0.99	0.32	0.51
Barthea01298	893.71	0.12	0.26	0.46	0.65	0.79
Barthea01299	9.14	-2.18	1.33	-1.64	0.1	0.23
Barthea01301	571.47	-0.58	0.25	-2.3	0.02	0.07
Barthea01302	4259.17	-0.94	0.33	-2.89	0	0.02
Barthea01304	358.94	-0.09	0.26	-0.35	0.73	0.84
Barthea01305	39.16	0.22	0.55	0.39	0.69	0.82
Barthea01306	3.08	-4.69	2.24	-2.1	0.04	0.11
Barthea01307	311.38	-0.26	0.26	-1.02	0.31	0.5
Barthea01308	1584.04	-2.13	0.5	-4.23	0	0
Barthea01309	63.62	-0.67	0.39	-1.71	0.09	0.21
Barthea01310	721.89	0.09	0.22	0.38	0.7	0.83
Barthea01313	7.67	-4.53	1.75	-2.58	0.01	0.04
Barthea01314	127.95	-0.72	0.44	-1.64	0.1	0.23
Barthea01315	709.58	-0.03	0.22	-0.12	0.9	0.95
Barthea01316	111.57	0.44	0.44	1	0.32	0.51
Barthea01317	69.35	-0.29	0.47	-0.62	0.54	0.71
Barthea01318	6.95	-0.71	1.13	-0.63	0.53	0.7
Barthea01319	1463.11	0.14	0.45	0.31	0.76	0.86
Barthea01320	85.84	4.4	0.45	9.74	0	0
Barthea01321	346.73	0.24	0.36	0.67	0.51	0.68
Barthea01322	46.08	0.89	0.78	1.15	0.25	0.43
Barthea01323	1108.14	0.53	0.23	2.3	0.02	0.07
Barthea01324	897.05	1.19	0.33	3.64	0	0
Barthea01325	60.82	0.54	0.38	1.43	0.15	0.31
Barthea01326	11.25	-0.02	0.8	-0.02	0.98	0.99
Barthea01327	2429.56	0.9	0.35	2.55	0.01	0.04
Barthea01328	7.81	1.76	1.14	1.54	0.12	0.27
Barthea01329	461.43	-0.45	0.26	-1.7	0.09	0.21
Barthea01330	431.43	0.13	0.27	0.48	0.63	0.78
Barthea01331	682.96	-2.12	1.07	-1.98	0.05	0.14
Barthea01332	89.5	-0.94	0.46	-2.02	0.04	0.13
Barthea01333	382.95	0.42	0.26	1.59	0.11	0.25
Barthea01334	468.59	0.89	0.54	1.66	0.1	0.23
Barthea01335	24.06	-1.1	0.6	-1.83	0.07	0.17
Barthea01336	11.37	-0.62	0.8	-0.77	0.44	0.62
Barthea01338	94.65	0.16	0.45	0.37	0.71	0.84
Barthea01339	26.64	-0.2	0.56	-0.36	0.72	0.84
Barthea01340	148.66	-0.69	0.31	-2.2	0.03	0.09
Barthea01341	71.32	-0.37	0.5	-0.74	0.46	0.64
Barthea01342	80.7	-0.46	0.41	-1.12	0.26	0.45
Barthea01343	434.17	-1.38	0.36	-3.87	0	0
Barthea01344	122.99	-1.32	0.39	-3.41	0	0
Barthea01345	203.66	-1.21	0.43	-2.8	0.01	0.02
Barthea01347	1150.99	-0.57	0.44	-1.29	0.2	0.37
Barthea01348	404.94	-0.07	0.25	-0.26	0.8	0.89
Barthea01349	445.94	-0.5	0.23	-2.14	0.03	0.1
Barthea01350	578.26	-0.48	0.26	-1.87	0.06	0.16
Barthea01351	394.43	0.71	0.3	2.38	0.02	0.06
Barthea01352	184.54	-0.61	0.29	-2.13	0.03	0.1
Barthea01353	22.87	0.3	0.66	0.45	0.65	0.8
Barthea01357	13.33	1.84	0.83	2.23	0.03	0.09
Barthea01358	294.57	-1.02	0.34	-2.98	0	0.02
Barthea01359	219.65	0.52	0.35	1.49	0.14	0.29
Barthea01360	538.29	-0.44	0.5	-0.88	0.38	0.57
Barthea01361	204	0.51	0.45	1.14	0.26	0.44
Barthea01362	37.38	-0.49	0.5	-0.98	0.33	0.52
Barthea01363	7.06	0.2	0.96	0.21	0.84	0.91
Barthea01364	8.23	-0.64	0.97	-0.67	0.51	0.68
Barthea01365	1165.55	0.65	0.23	2.79	0.01	0.02
Barthea01366	847.9	0.61	0.27	2.21	0.03	0.09
Barthea01367	352.16	-1.14	0.27	-4.22	0	0
Barthea01368	80.82	-0.82	0.36	-2.31	0.02	0.07
Barthea01369	3.05	-1.43	1.69	-0.84	0.4	0.59
Barthea01370	19.1	-0.87	0.99	-0.88	0.38	0.57
Barthea01371	46.17	0.47	0.56	0.85	0.4	0.58
Barthea01372	365.3	0.14	0.29	0.48	0.63	0.78
Barthea01373	99.76	-2.19	0.8	-2.73	0.01	0.03
Barthea01374	364.63	0.19	0.24	0.8	0.42	0.61
Barthea01375	36.94	3.98	0.73	5.46	0	0
Barthea01376	928.23	-0.12	0.26	-0.45	0.65	0.79
Barthea01377	721.38	0.1	0.39	0.25	0.8	0.89
Barthea01378	164.99	0.56	0.28	2	0.05	0.13
Barthea01379	17.54	-0.71	0.67	-1.06	0.29	0.48
Barthea01380	170.15	2.83	0.41	6.93	0	0
Barthea01381	38.94	0.83	0.58	1.44	0.15	0.31
Barthea01382	11.13	0.54	0.79	0.69	0.49	0.67
Barthea01383	470.2	-0.04	0.24	-0.16	0.88	0.93
Barthea01384	661.45	0.39	0.21	1.82	0.07	0.18
Barthea01385	28.81	4.29	0.93	4.59	0	0
Barthea01386	149.78	0.71	0.36	1.94	0.05	0.15
Barthea01387	54.08	-1.78	0.62	-2.86	0	0.02
Barthea01388	405.34	0.79	0.26	3.07	0	0.01
Barthea01389	66.13	-0.78	0.4	-1.97	0.05	0.14
Barthea01390	633.05	-0.57	0.32	-1.76	0.08	0.2
Barthea01391	1765.19	1.27	0.24	5.39	0	0
Barthea01392	3.25	-0.14	1.57	-0.09	0.93	0.96
Barthea01393	279.44	-0.53	0.3	-1.77	0.08	0.19
Barthea01394	828.39	-1.1	0.28	-3.96	0	0
Barthea01395	31.37	-0.72	0.51	-1.39	0.16	0.33
Barthea01396	3913.83	-0.36	0.21	-1.67	0.1	0.22
Barthea01397	2715.01	0.67	0.66	1.01	0.31	0.5
Barthea01399	2873.72	-1.06	0.27	-3.95	0	0
Barthea01400	159.9	-1.02	0.39	-2.61	0.01	0.04
Barthea01401	826.18	-0.55	0.29	-1.89	0.06	0.16
Barthea01402	100.43	0.65	0.34	1.9	0.06	0.16
Barthea01403	218.03	-1	0.5	-2.02	0.04	0.13
Barthea01404	106.72	-0.82	0.4	-2.03	0.04	0.12
Barthea01405	267.43	0.26	0.27	0.95	0.34	0.53
Barthea01406	184.33	0.37	0.3	1.26	0.21	0.38
Barthea01407	750.37	0.57	0.26	2.17	0.03	0.1
Barthea01408	401.03	-0.02	0.25	-0.1	0.92	0.96
Barthea01409	678.57	-3.13	0.49	-6.44	0	0
Barthea01410	263.51	-1.72	0.36	-4.77	0	0
Barthea01411	126.53	-3.25	0.46	-7.04	0	0
Barthea01412	98.87	0.87	0.35	2.45	0.01	0.05
Barthea01413	2073.84	0.13	0.31	0.41	0.68	0.81
Barthea01414	20.26	3.2	0.71	4.47	0	0
Barthea01415	270.23	1.28	0.32	4	0	0
Barthea01416	98.77	1.54	0.44	3.49	0	0
Barthea01418	945.55	0.62	0.35	1.76	0.08	0.19
Barthea01419	306.59	0.73	0.36	2.02	0.04	0.13
Barthea01420	4.44	0.58	1.22	0.48	0.63	0.78
Barthea01421	1.53	-0.75	2.27	-0.33	0.74	0.85
Barthea01422	70.15	0.61	0.4	1.54	0.12	0.27
Barthea01423	1583.44	-0.4	0.25	-1.59	0.11	0.25
Barthea01424	444.99	-0.96	0.33	-2.88	0	0.02
Barthea01425	278.46	0.28	0.27	1.02	0.31	0.5
Barthea01426	312.02	-0.87	0.29	-2.95	0	0.02
Barthea01427	1303.51	-1.09	0.51	-2.13	0.03	0.1
Barthea01428	1084.96	-2.63	0.5	-5.26	0	0
Barthea01429	2.27	2.17	2.19	0.99	0.32	0.51
Barthea01430	778.33	-0.4	0.3	-1.32	0.19	0.36
Barthea01431	243.26	-0.17	0.36	-0.47	0.64	0.78
Barthea01432	403.84	-0.36	0.29	-1.22	0.22	0.4
Barthea01433	520.94	0.51	0.23	2.22	0.03	0.09
Barthea01434	788.43	0.19	0.21	0.88	0.38	0.57
Barthea01435	291.87	-0.1	0.28	-0.37	0.71	0.83
Barthea01436	401.17	0.27	0.28	0.96	0.34	0.53
Barthea01437	328.91	0.72	0.47	1.53	0.12	0.27
Barthea01438	17.88	0.41	1.25	0.33	0.74	0.85
Barthea01440	306.71	0.23	0.33	0.7	0.48	0.66
Barthea01443	79.51	2.45	0.61	4.02	0	0
Barthea01444	1276.51	0.55	0.35	1.56	0.12	0.26
Barthea01445	146.41	1.42	0.35	4.1	0	0
Barthea01446	155.93	-4.72	0.47	-10.04	0	0
Barthea01447	927.02	-0.4	0.23	-1.74	0.08	0.2
Barthea01448	477.64	-0.46	0.35	-1.3	0.19	0.36
Barthea01450	126.98	-0.04	0.46	-0.08	0.94	0.97
Barthea01452	6.35	-0.08	1.26	-0.06	0.95	0.97
Barthea01453	4.15	0.62	1.26	0.49	0.63	0.77
Barthea01454	303.59	0.37	0.28	1.31	0.19	0.36
Barthea01455	259.21	0.38	0.26	1.45	0.15	0.3
Barthea01456	5.55	0.95	1.1	0.86	0.39	0.58
Barthea01457	60.08	-1.02	0.47	-2.19	0.03	0.09
Barthea01458	17.6	-1.51	0.77	-1.97	0.05	0.14
Barthea01459	35.5	-2	0.86	-2.32	0.02	0.07
Barthea01460	664.7	1.01	0.38	2.69	0.01	0.03
Barthea01461	663.02	-0.25	0.34	-0.75	0.46	0.64
Barthea01462	1182.06	0.06	0.35	0.18	0.86	0.92
Barthea01463	254.05	1.63	0.31	5.18	0	0
Barthea01464	888.37	1.36	0.34	3.96	0	0
Barthea01465	296.65	-0.3	0.3	-1	0.32	0.51
Barthea01466	612.88	-0.25	0.28	-0.9	0.37	0.56
Barthea01467	1091.58	0.36	0.27	1.35	0.18	0.35
Barthea01468	306.82	-1.6	0.33	-4.85	0	0
Barthea01469	430.68	0.05	0.25	0.22	0.83	0.91
Barthea01470	211.51	1.33	0.31	4.31	0	0
Barthea01471	367.04	0.13	0.24	0.55	0.58	0.75
Barthea01472	125.79	0.27	0.34	0.8	0.42	0.61
Barthea01473	269.17	-0.71	0.28	-2.52	0.01	0.05
Barthea01474	66	-1.9	0.8	-2.36	0.02	0.07
Barthea01476	448.08	0.86	0.27	3.19	0	0.01
Barthea01477	90.47	-0.42	0.35	-1.2	0.23	0.41
Barthea01478	136.41	-0.29	0.34	-0.85	0.4	0.58
Barthea01479	19.25	-0.3	0.63	-0.47	0.64	0.78
Barthea01480	201.06	1.29	0.48	2.66	0.01	0.03
Barthea01481	479.81	-0.31	0.25	-1.2	0.23	0.41
Barthea01482	548.3	0.68	0.25	2.7	0.01	0.03
Barthea01483	51.56	0.39	0.45	0.86	0.39	0.58
Barthea01484	218.39	0.2	0.29	0.69	0.49	0.67
Barthea01485	13.58	-2.23	0.9	-2.49	0.01	0.05
Barthea01486	135.57	-2.18	0.45	-4.83	0	0
Barthea01487	17.33	0.6	0.84	0.71	0.47	0.66
Barthea01490	647.77	0.37	0.22	1.65	0.1	0.23
Barthea01491	175.31	0.86	0.35	2.43	0.02	0.06
Barthea01492	4317.03	-0.44	0.34	-1.3	0.19	0.37
Barthea01494	1009.34	-5.72	0.55	-10.35	0	0
Barthea01495	2704.99	0.68	0.32	2.16	0.03	0.1
Barthea01496	5.31	0.7	1.13	0.62	0.54	0.71
Barthea01497	687.94	0.42	0.33	1.25	0.21	0.39
Barthea01498	293.64	-0.4	0.3	-1.35	0.18	0.34
Barthea01499	0.74	-0.79	3.27	-0.24	0.81	0.9
Barthea01501	22.61	-0.63	0.78	-0.81	0.42	0.61
Barthea01502	3.64	-1.55	1.63	-0.95	0.34	0.53
Barthea01503	162.06	0.36	0.34	1.07	0.28	0.47
Barthea01504	26.48	-3.6	0.97	-3.71	0	0
Barthea01505	300.57	-3.25	0.59	-5.53	0	0
Barthea01506	318.87	-0.16	0.28	-0.56	0.58	0.74
Barthea01507	3715.85	-0.42	0.26	-1.59	0.11	0.25
Barthea01508	989.86	-0.95	0.27	-3.52	0	0
Barthea01509	28.44	-0.7	0.69	-1.02	0.31	0.5
Barthea01510	47.71	0.2	0.55	0.36	0.72	0.84
Barthea01511	122.85	-0.78	0.43	-1.82	0.07	0.18
Barthea01512	32.42	1.06	0.49	2.18	0.03	0.09
Barthea01513	1395.21	0.22	0.39	0.57	0.57	0.73
Barthea01514	1048.67	0.27	0.39	0.69	0.49	0.67
Barthea01515	1.06	2.69	2.74	0.98	0.33	0.52
Barthea01517	401.26	-0.28	0.28	-1.01	0.31	0.5
Barthea01518	392.74	0.11	0.27	0.42	0.67	0.81
Barthea01519	61.36	0.17	0.38	0.45	0.66	0.8
Barthea01520	155.38	-0.01	0.3	-0.02	0.98	0.99
Barthea01521	78.77	0.8	0.4	2.02	0.04	0.13
Barthea01522	105.9	-2.86	0.78	-3.66	0	0
Barthea01523	120.44	-0.16	0.51	-0.32	0.75	0.86
Barthea01524	38.73	-0.12	0.51	-0.24	0.81	0.9
Barthea01525	459.33	0.59	0.4	1.45	0.15	0.3
Barthea01526	27.42	-0.24	0.6	-0.4	0.69	0.82
Barthea01527	355.22	-1.45	0.38	-3.77	0	0
Barthea01528	1279.78	-0.44	0.24	-1.81	0.07	0.18
Barthea01529	186.79	0.47	0.27	1.74	0.08	0.2
Barthea01530	1.69	-0.96	2.23	-0.43	0.67	0.81
Barthea01531	270.69	0.84	0.27	3.13	0	0.01
Barthea01532	10.59	-1.3	0.98	-1.32	0.19	0.36
Barthea01533	5.5	-1.47	1.2	-1.22	0.22	0.4
Barthea01534	438.14	-0.61	0.34	-1.78	0.07	0.19
Barthea01535	17.34	-0.82	0.66	-1.23	0.22	0.4
Barthea01536	197.31	-0.79	0.48	-1.65	0.1	0.23
Barthea01537	17.34	-2.17	0.98	-2.21	0.03	0.09
Barthea01538	1664.26	0.47	0.24	1.98	0.05	0.14
Barthea01539	185.7	-0.99	0.27	-3.63	0	0
Barthea01540	111.64	-1.34	0.45	-2.94	0	0.02
Barthea01541	111.64	-1.34	0.45	-2.94	0	0.02
Barthea01542	35.56	-1.25	0.57	-2.21	0.03	0.09
Barthea01544	1377.66	0.55	0.3	1.81	0.07	0.18
Barthea01545	8.62	0.09	1.01	0.09	0.93	0.96
Barthea01546	3683.39	0.18	0.21	0.88	0.38	0.57
Barthea01547	459.37	-1	0.53	-1.89	0.06	0.16
Barthea01548	573.25	0.48	0.32	1.53	0.13	0.27
Barthea01549	50.78	-2.28	0.49	-4.64	0	0
Barthea01550	202.88	-1.4	0.32	-4.39	0	0
Barthea01551	439.57	0.43	0.3	1.43	0.15	0.31
Barthea01552	95.94	1.03	0.41	2.52	0.01	0.05
Barthea01553	169.59	0.29	0.29	1	0.32	0.51
Barthea01554	2136.07	0.67	0.3	2.2	0.03	0.09
Barthea01555	40.14	0.28	0.53	0.54	0.59	0.75
Barthea01556	4.73	0.97	1.2	0.81	0.42	0.6
Barthea01557	64.72	-1.28	0.41	-3.1	0	0.01
Barthea01558	345.79	-0.75	0.28	-2.72	0.01	0.03
Barthea01559	4.21	-5.12	2.1	-2.44	0.01	0.06
Barthea01561	150.84	0.63	0.32	1.96	0.05	0.14
Barthea01562	19.07	1.41	0.64	2.19	0.03	0.09
Barthea01563	1458.59	-0.46	0.21	-2.15	0.03	0.1
Barthea01564	22.91	-3.27	0.82	-3.96	0	0
Barthea01565	1009.28	0.64	0.22	2.98	0	0.02
Barthea01566	148.96	0.81	0.46	1.77	0.08	0.19
Barthea01567	84.1	2	0.59	3.4	0	0
Barthea01569	22.38	-0.11	0.74	-0.15	0.88	0.94
Barthea01570	42.27	0.1	0.89	0.11	0.91	0.95
Barthea01571	2078.44	0.11	0.36	0.31	0.76	0.86
Barthea01572	172.55	-0.18	0.32	-0.56	0.58	0.74
Barthea01573	37.54	-2.94	0.72	-4.11	0	0
Barthea01574	203.75	1.05	0.41	2.56	0.01	0.04
Barthea01575	50.59	-1.95	0.54	-3.61	0	0
Barthea01576	765.64	-0.27	0.23	-1.18	0.24	0.42
Barthea01578	14.63	0.48	1.05	0.46	0.65	0.79
Barthea01579	1511.06	2.35	0.27	8.63	0	0
Barthea01580	402.19	-1.17	0.31	-3.72	0	0
Barthea01581	12.29	-2.56	0.97	-2.64	0.01	0.04
Barthea01582	266.79	-0.98	0.27	-3.64	0	0
Barthea01583	416.36	0.08	0.41	0.19	0.85	0.92
Barthea01584	171.54	0.03	0.41	0.08	0.94	0.97
Barthea01585	18.16	-0.06	0.67	-0.1	0.92	0.96
Barthea01586	129.27	-0.39	0.44	-0.88	0.38	0.57
Barthea01587	514.02	-0.4	0.32	-1.23	0.22	0.4
Barthea01588	627.51	-0.11	0.31	-0.35	0.73	0.85
Barthea01589	132.15	-0.28	0.47	-0.59	0.55	0.72
Barthea01590	229.89	-0.23	0.28	-0.81	0.42	0.61
Barthea01591	93.7	0.11	0.39	0.27	0.79	0.88
Barthea01592	2255.35	1.65	0.66	2.5	0.01	0.05
Barthea01593	75.48	-0.47	0.43	-1.09	0.28	0.47
Barthea01594	189.75	-0.01	0.3	-0.05	0.96	0.98
Barthea01596	539.74	-0.35	0.34	-1.04	0.3	0.49
Barthea01597	77.95	1.19	0.41	2.87	0	0.02
Barthea01598	1113.88	0.67	0.28	2.38	0.02	0.06
Barthea01599	48.21	-2.54	0.69	-3.66	0	0
Barthea01600	8.31	-1.84	1.06	-1.74	0.08	0.2
Barthea01601	90.57	-1.19	0.42	-2.85	0	0.02
Barthea01602	3.17	0.98	1.73	0.57	0.57	0.74
Barthea01603	281.49	-1.84	0.34	-5.39	0	0
Barthea01604	2.49	-0.41	1.58	-0.26	0.8	0.89
Barthea01605	560.5	2	0.29	6.9	0	0
Barthea01606	80.62	3.56	0.74	4.82	0	0
Barthea01607	386.23	-0.52	0.39	-1.33	0.18	0.35
Barthea01608	1.95	-1.21	2	-0.61	0.54	0.71
Barthea01609	578.23	-1.09	0.38	-2.89	0	0.02
Barthea01610	447.83	-0.32	0.4	-0.8	0.42	0.61
Barthea01611	289.42	-0.18	0.43	-0.43	0.67	0.81
Barthea01612	632.28	0.31	0.37	0.85	0.4	0.59
Barthea01613	2116.94	1.62	0.42	3.83	0	0
Barthea01614	2160.56	0.23	0.29	0.79	0.43	0.62
Barthea01615	540.55	-1.46	0.29	-5.05	0	0
Barthea01616	433.42	3.78	0.29	12.88	0	0
Barthea01617	1273.66	0.55	0.37	1.48	0.14	0.29
Barthea01618	329.67	-0.52	0.31	-1.65	0.1	0.23
Barthea01619	2071.8	-0.39	0.32	-1.22	0.22	0.4
Barthea01620	658.43	-0.14	0.31	-0.46	0.65	0.79
Barthea01621	278.65	0.56	0.3	1.86	0.06	0.17
Barthea01622	566.31	0.05	0.28	0.19	0.85	0.92
Barthea01623	24.49	-1.21	0.62	-1.93	0.05	0.15
Barthea01624	1145.54	0.05	0.3	0.17	0.87	0.93
Barthea01625	1145.16	0.05	0.3	0.17	0.86	0.93
Barthea01626	5623.15	0.52	0.33	1.59	0.11	0.25
Barthea01627	105.8	-2.57	0.57	-4.48	0	0
Barthea01628	58.51	-0.39	0.5	-0.78	0.43	0.62
Barthea01629	163.67	0.35	0.4	0.89	0.37	0.56
Barthea01630	110.54	-0.68	0.4	-1.68	0.09	0.22
Barthea01631	43.9	-1.61	0.66	-2.42	0.02	0.06
Barthea01632	1557.66	0.51	0.44	1.17	0.24	0.43
Barthea01634	315.51	-0.07	0.4	-0.18	0.86	0.93
Barthea01635	10.95	0.72	0.79	0.92	0.36	0.55
Barthea01636	66.8	-1.65	0.53	-3.11	0	0.01
Barthea01637	83	1.05	0.44	2.38	0.02	0.06
Barthea01638	1074.28	-0.24	0.33	-0.74	0.46	0.64
Barthea01639	437.01	1.09	0.29	3.75	0	0
Barthea01641	143.83	0.14	0.34	0.43	0.67	0.81
Barthea01642	688.19	-0.01	0.26	-0.05	0.96	0.98
Barthea01643	171.94	1.36	0.38	3.54	0	0
Barthea01644	1416.15	-0.35	0.23	-1.53	0.12	0.27
Barthea01645	2.52	-4.4	2.31	-1.91	0.06	0.15
Barthea01646	222.49	0.13	0.26	0.5	0.62	0.77
Barthea01647	140.81	-2.01	0.49	-4.08	0	0
Barthea01648	1038.88	-0.02	0.31	-0.06	0.95	0.97
Barthea01649	3273.34	0.62	0.22	2.76	0.01	0.03
Barthea01650	728.16	-0.21	0.25	-0.86	0.39	0.58
Barthea01651	894.78	-0.54	0.3	-1.81	0.07	0.18
Barthea01652	554.21	0.31	0.47	0.67	0.51	0.68
Barthea01653	6.85	0.14	1.07	0.13	0.9	0.95
Barthea01654	358.13	-0.03	0.28	-0.1	0.92	0.96
Barthea01655	882.79	0.22	0.34	0.65	0.51	0.69
Barthea01656	2356.75	-0.47	0.48	-0.99	0.32	0.51
Barthea01657	260.2	0.57	0.27	2.12	0.03	0.11
Barthea01658	155.25	1.08	0.44	2.45	0.01	0.05
Barthea01659	253.11	1.98	0.3	6.69	0	0
Barthea01660	99.82	-1.92	1.48	-1.3	0.19	0.37
Barthea01661	198.27	0.25	0.33	0.74	0.46	0.64
Barthea01662	701.86	-1.55	0.3	-5.14	0	0
Barthea01663	749.35	-0.79	0.38	-2.11	0.03	0.11
Barthea01664	28.94	-1.37	0.57	-2.4	0.02	0.06
Barthea01665	300.84	0.24	0.29	0.84	0.4	0.59
Barthea01666	1729.02	0.75	0.24	3.08	0	0.01
Barthea01667	12.5	1.05	0.74	1.42	0.16	0.32
Barthea01668	16.27	0.35	0.73	0.48	0.63	0.78
Barthea01669	76.17	-0.32	0.59	-0.54	0.59	0.75
Barthea01670	255.51	-1.85	0.32	-5.76	0	0
Barthea01671	3.94	-2.52	1.64	-1.54	0.12	0.27
Barthea01672	1651.97	0.16	0.31	0.52	0.6	0.76
Barthea01673	167.57	-0.47	0.28	-1.68	0.09	0.22
Barthea01674	477.23	0.15	0.28	0.53	0.6	0.75
Barthea01676	46.26	1.99	0.76	2.61	0.01	0.04
Barthea01677	119.32	-0.57	0.32	-1.81	0.07	0.18
Barthea01678	394.63	0.56	0.29	1.93	0.05	0.15
Barthea01679	5.54	-0.38	1.33	-0.29	0.77	0.88
Barthea01680	1129.06	-0.14	0.26	-0.53	0.59	0.75
Barthea01681	242.28	0.39	0.37	1.06	0.29	0.48
Barthea01682	150.35	-2.49	0.38	-6.62	0	0
Barthea01683	149.97	-0.47	0.39	-1.19	0.23	0.41
Barthea01684	1339.02	-0.67	0.47	-1.44	0.15	0.31
Barthea01685	42.59	1.94	0.57	3.4	0	0
Barthea01686	1234.92	0.57	0.28	2.05	0.04	0.12
Barthea01687	196.75	0.82	0.4	2.05	0.04	0.12
Barthea01688	59.99	-5.16	0.79	-6.55	0	0
Barthea01689	581.14	-0.13	0.28	-0.48	0.63	0.78
Barthea01690	63.06	1.42	0.51	2.81	0.01	0.02
Barthea01691	3.23	-0.19	1.74	-0.11	0.92	0.96
Barthea01692	3.23	-0.19	1.74	-0.11	0.92	0.96
Barthea01693	1.93	1.32	2.44	0.54	0.59	0.75
Barthea01694	284.9	0.11	0.34	0.31	0.76	0.87
Barthea01695	178.34	0.87	0.36	2.43	0.02	0.06
Barthea01696	19.43	0.7	0.68	1.02	0.31	0.5
Barthea01697	77.66	-0.85	0.49	-1.71	0.09	0.21
Barthea01698	87.15	1.02	0.37	2.74	0.01	0.03
Barthea01700	5.05	-0.03	1.17	-0.03	0.98	0.99
Barthea01702	4641.75	1.1	0.22	5.07	0	0
Barthea01703	19.38	0.78	0.93	0.84	0.4	0.59
Barthea01704	77.33	-0.73	0.58	-1.24	0.21	0.39
Barthea01705	189.03	0.95	0.29	3.31	0	0.01
Barthea01706	744.74	0.14	0.24	0.6	0.55	0.72
Barthea01707	89.43	-2.4	0.56	-4.31	0	0
Barthea01708	91.8	0.27	0.45	0.6	0.55	0.72
Barthea01709	199.72	0.02	0.34	0.05	0.96	0.98
Barthea01710	753.44	0.48	0.38	1.24	0.21	0.39
Barthea01711	578.34	-0.6	0.26	-2.32	0.02	0.07
Barthea01712	132.76	-0.4	0.46	-0.87	0.39	0.58
Barthea01713	154.45	0.92	0.4	2.31	0.02	0.07
Barthea01714	2672.3	-0.2	0.26	-0.77	0.44	0.63
Barthea01715	36.9	1.27	0.5	2.54	0.01	0.04
Barthea01717	147.72	-0.4	0.39	-1.03	0.3	0.5
Barthea01718	1280.85	0.51	0.3	1.72	0.09	0.21
Barthea01719	350.68	0.73	0.37	1.94	0.05	0.15
Barthea01720	396.33	0.81	0.46	1.78	0.07	0.19
Barthea01721	40.81	-1.28	0.5	-2.54	0.01	0.04
Barthea01722	298.48	-0.39	0.3	-1.31	0.19	0.36
Barthea01723	2.13	-2.59	2.14	-1.21	0.23	0.41
Barthea01724	304.77	0.16	0.24	0.68	0.5	0.67
Barthea01725	229.26	-0.16	0.3	-0.53	0.6	0.75
Barthea01726	11.65	1.83	0.95	1.93	0.05	0.15
Barthea01727	364.02	-2.55	0.73	-3.5	0	0
Barthea01728	66.26	-1.72	0.71	-2.43	0.02	0.06
Barthea01729	36.12	-0.76	0.64	-1.2	0.23	0.41
Barthea01730	41.98	-0.82	0.59	-1.39	0.16	0.33
Barthea01731	907.27	0.99	0.37	2.69	0.01	0.03
Barthea01732	1217.82	0.44	0.2	2.2	0.03	0.09
Barthea01733	890.85	0.84	0.27	3.14	0	0.01
Barthea01734	754.49	-0.68	0.24	-2.88	0	0.02
Barthea01735	1905.12	0.35	0.29	1.19	0.23	0.42
Barthea01736	287.62	0.33	0.25	1.36	0.17	0.34
Barthea01737	1692.63	-0.1	0.41	-0.23	0.82	0.9
Barthea01738	345.44	0.33	0.27	1.25	0.21	0.39
Barthea01739	32.16	0.01	0.72	0.01	0.99	0.99
Barthea01740	211.52	0.14	0.32	0.44	0.66	0.8
Barthea01741	45.15	-0.51	0.53	-0.96	0.34	0.53
Barthea01742	62.44	-0.12	0.44	-0.28	0.78	0.88
Barthea01743	2758.64	-0.58	0.24	-2.4	0.02	0.06
Barthea01744	489.19	-0.58	0.28	-2.05	0.04	0.12
Barthea01745	236.65	-0.55	0.53	-1.04	0.3	0.49
Barthea01746	28.35	1.81	0.74	2.44	0.01	0.06
Barthea01747	47.29	-0.93	0.6	-1.53	0.13	0.27
Barthea01748	545.18	-1.18	0.3	-3.89	0	0
Barthea01749	83.87	-0.51	0.34	-1.48	0.14	0.29
Barthea01751	19.01	-0.67	0.92	-0.72	0.47	0.65
Barthea01752	273.64	0.07	0.27	0.27	0.79	0.89
Barthea01753	199.67	-0.37	0.49	-0.76	0.45	0.63
Barthea01754	1383.92	0.91	0.31	2.96	0	0.02
Barthea01755	1065.15	1.05	0.41	2.54	0.01	0.04
Barthea01756	228.31	-0.12	0.3	-0.42	0.67	0.81
Barthea01757	2607.33	1.02	0.62	1.66	0.1	0.23
Barthea01758	3	-2.08	1.74	-1.2	0.23	0.41
Barthea01759	21.95	-1.93	0.85	-2.27	0.02	0.08
Barthea01760	60.22	-0.15	0.49	-0.31	0.76	0.87
Barthea01761	3.55	0.37	1.69	0.22	0.83	0.91
Barthea01762	11.58	-1.19	1.09	-1.09	0.28	0.47
Barthea01763	15.71	-0.43	0.72	-0.59	0.55	0.72
Barthea01764	14.95	0.04	0.7	0.05	0.96	0.98
Barthea01765	25.06	1.39	0.75	1.85	0.06	0.17
Barthea01766	61.08	-1.98	0.49	-4.08	0	0
Barthea01767	178.96	-0.58	0.41	-1.43	0.15	0.31
Barthea01768	631.26	0.34	0.25	1.34	0.18	0.35
Barthea01769	987.49	0.64	0.33	1.92	0.05	0.15
Barthea01770	10.72	1.33	1.19	1.12	0.26	0.45
Barthea01772	215.18	-0.78	0.3	-2.57	0.01	0.04
Barthea01773	22.68	6.48	1.29	5.02	0	0
Barthea01774	456.9	1.26	0.34	3.75	0	0
Barthea01775	1.94	1.05	2.03	0.52	0.61	0.76
Barthea01776	105.41	-1.01	0.49	-2.07	0.04	0.12
Barthea01777	27.26	-1.5	0.69	-2.16	0.03	0.1
Barthea01778	111.16	5.09	0.46	10.99	0	0
Barthea01779	622.03	-1.11	0.28	-3.95	0	0
Barthea01782	595.31	-0.25	0.25	-1	0.32	0.51
Barthea01783	21.87	-2.09	0.76	-2.77	0.01	0.03
Barthea01784	15.02	-1.79	0.97	-1.85	0.06	0.17
Barthea01785	19.97	2.78	1.59	1.75	0.08	0.2
Barthea01786	4021.13	1.19	0.47	2.53	0.01	0.05
Barthea01787	325.55	0.14	0.25	0.56	0.57	0.74
Barthea01788	265.1	-0.27	0.38	-0.7	0.48	0.66
Barthea01789	513.67	0.84	0.23	3.62	0	0
Barthea01791	2.66	0.8	2	0.4	0.69	0.82
Barthea01792	719.17	0.98	0.33	2.97	0	0.02
Barthea01793	80.14	-5.95	0.94	-6.3	0	0
Barthea01795	3411.95	1.86	1.67	1.12	0.26	0.45
Barthea01797	45.24	1.1	0.57	1.91	0.06	0.15
Barthea01798	123.61	0.33	0.37	0.89	0.38	0.57
Barthea01799	448.86	0.76	0.32	2.36	0.02	0.07
Barthea01800	52.23	-0.42	0.63	-0.67	0.51	0.68
Barthea01801	376.72	1.22	0.32	3.76	0	0
Barthea01802	173.9	0.94	0.35	2.64	0.01	0.04
Barthea01803	44.03	2.91	0.71	4.07	0	0
Barthea01804	29.81	1.98	0.55	3.61	0	0
Barthea01809	651.44	0.51	0.25	2	0.05	0.13
Barthea01810	55.77	0.68	0.53	1.29	0.2	0.37
Barthea01811	260.63	-0.19	0.37	-0.52	0.6	0.76
Barthea01812	404.19	-0.44	0.32	-1.36	0.17	0.34
Barthea01813	2323.05	-0.26	0.31	-0.83	0.41	0.59
Barthea01814	392.85	1.9	0.38	5.05	0	0
Barthea01816	3.77	-3.41	1.88	-1.82	0.07	0.18
Barthea01817	1377.05	0.15	0.33	0.45	0.65	0.79
Barthea01818	423.19	0.49	0.27	1.78	0.07	0.19
Barthea01819	492.98	-0.53	0.32	-1.66	0.1	0.23
Barthea01820	153.52	-0.28	0.3	-0.96	0.34	0.53
Barthea01821	32.01	0.86	0.57	1.51	0.13	0.28
Barthea01822	37.95	-0.81	0.47	-1.71	0.09	0.21
Barthea01823	26.6	-0.38	0.55	-0.68	0.49	0.67
Barthea01824	15.79	-7.04	1.62	-4.33	0	0
Barthea01825	1131.15	0.29	0.36	0.8	0.42	0.61
Barthea01826	295.4	0.47	0.29	1.59	0.11	0.25
Barthea01827	477.98	-0.23	0.27	-0.84	0.4	0.59
Barthea01828	1046.79	1.36	0.29	4.75	0	0
Barthea01829	7.73	1.58	1.17	1.35	0.18	0.35
Barthea01830	495.14	0.88	0.23	3.78	0	0
Barthea01831	157.51	0.84	0.33	2.55	0.01	0.04
Barthea01832	529.86	-1.49	0.35	-4.21	0	0
Barthea01833	952.3	0.7	0.29	2.45	0.01	0.05
Barthea01835	2.95	-1.94	1.7	-1.14	0.26	0.44
Barthea01836	376.48	-4.33	0.55	-7.84	0	0
Barthea01837	2568.21	1.18	0.42	2.84	0	0.02
Barthea01838	647.67	-0.44	0.32	-1.39	0.17	0.33
Barthea01839	256.85	-0.6	0.32	-1.9	0.06	0.16
Barthea01840	13.26	0.24	0.82	0.3	0.77	0.87
Barthea01841	213.84	-0.29	0.37	-0.78	0.43	0.62
Barthea01842	414.1	0.52	0.26	2.01	0.04	0.13
Barthea01843	63.91	4.37	0.79	5.56	0	0
Barthea01844	190.23	-0.13	0.31	-0.42	0.67	0.81
Barthea01845	19.11	0.37	0.74	0.51	0.61	0.77
Barthea01847	27.46	0.15	1.37	0.11	0.91	0.95
Barthea01848	28.81	0.03	1.36	0.02	0.98	0.99
Barthea01849	258.96	0.62	0.29	2.12	0.03	0.11
Barthea01850	21.19	0.02	0.78	0.02	0.98	0.99
Barthea01851	139.2	1.17	0.49	2.4	0.02	0.06
Barthea01852	101.11	1.04	0.52	2	0.05	0.13
Barthea01853	10.47	1.18	0.9	1.31	0.19	0.36
Barthea01854	413.5	0.19	0.26	0.74	0.46	0.64
Barthea01855	906.91	-3.48	0.58	-5.99	0	0
Barthea01856	1584.73	0.07	0.21	0.36	0.72	0.84
Barthea01857	297.2	0.69	0.3	2.34	0.02	0.07
Barthea01858	7.73	-2.83	1.25	-2.27	0.02	0.08
Barthea01859	74.55	-2.35	0.85	-2.75	0.01	0.03
Barthea01860	2.18	0.79	2.01	0.39	0.69	0.82
Barthea01861	53.39	-0.13	0.5	-0.27	0.79	0.89
Barthea01862	373.34	-0.33	0.27	-1.23	0.22	0.4
Barthea01863	787.07	0.65	0.25	2.6	0.01	0.04
Barthea01864	394.9	0.57	0.35	1.65	0.1	0.23
Barthea01866	284.41	-1.23	0.67	-1.86	0.06	0.17
Barthea01867	852.71	-0.04	0.2	-0.2	0.84	0.91
Barthea01868	524.4	0.66	0.31	2.14	0.03	0.1
Barthea01869	101.47	-1.85	0.4	-4.62	0	0
Barthea01870	147.1	-0.08	0.43	-0.2	0.84	0.92
Barthea01871	292.86	1.4	0.35	3.98	0	0
Barthea01872	8.14	-1.17	1.08	-1.08	0.28	0.47
Barthea01873	74.26	1.14	0.43	2.65	0.01	0.03
Barthea01874	4.5	0.18	1.18	0.15	0.88	0.94
Barthea01875	583.28	-0.05	0.29	-0.17	0.86	0.93
Barthea01876	887.32	1.16	0.23	5.05	0	0
Barthea01877	34.28	2.87	1.05	2.73	0.01	0.03
Barthea01878	895.77	0.41	0.23	1.78	0.07	0.19
Barthea01879	2.71	-4.5	2.32	-1.94	0.05	0.15
Barthea01880	58.02	0.84	0.84	1	0.32	0.51
Barthea01881	404.69	0.12	0.32	0.37	0.71	0.84
Barthea01882	90.07	-0.34	0.38	-0.89	0.37	0.57
Barthea01883	956.78	0.23	0.34	0.66	0.51	0.68
Barthea01884	43.87	1.76	0.57	3.06	0	0.01
Barthea01885	28.22	-0.15	0.77	-0.19	0.85	0.92
Barthea01886	85.82	-0.11	0.37	-0.3	0.76	0.87
Barthea01887	560.5	-0.72	0.62	-1.16	0.25	0.43
Barthea01888	328.48	-0.21	0.3	-0.72	0.47	0.65
Barthea01889	0.74	-0.79	3.27	-0.24	0.81	0.9
Barthea01890	1.72	3.48	2.33	1.49	0.14	0.29
Barthea01892	20.35	1.24	0.78	1.58	0.11	0.25
Barthea01893	27.04	3.77	0.81	4.68	0	0
Barthea01894	354.25	0.57	0.28	2.08	0.04	0.11
Barthea01895	28.91	0.7	0.54	1.3	0.19	0.37
Barthea01896	377.49	1.15	0.24	4.74	0	0
Barthea01897	754.87	0.17	0.22	0.78	0.43	0.62
Barthea01898	38.66	-0.72	0.46	-1.55	0.12	0.26
Barthea01900	337.27	-0.39	0.24	-1.64	0.1	0.23
Barthea01901	424.9	-0.48	0.25	-1.94	0.05	0.15
Barthea01902	101.03	0.12	0.42	0.28	0.78	0.88
Barthea01903	14.57	0.32	1.32	0.25	0.81	0.9
Barthea01904	409.81	-0.47	0.29	-1.62	0.1	0.24
Barthea01905	301.11	1.79	0.33	5.35	0	0
Barthea01907	204.24	0.96	0.31	3.1	0	0.01
Barthea01908	26.87	1.8	0.62	2.93	0	0.02
Barthea01909	112.65	1.12	0.35	3.17	0	0.01
Barthea01910	277.68	0.07	0.28	0.27	0.79	0.89
Barthea01911	69.86	0.24	0.58	0.41	0.68	0.81
Barthea01912	6.88	0.11	1.16	0.09	0.93	0.96
Barthea01913	617.2	-0.85	0.33	-2.61	0.01	0.04
Barthea01914	30.16	-3.64	0.77	-4.75	0	0
Barthea01915	300.42	-0.45	0.29	-1.55	0.12	0.27
Barthea01916	455.62	-0.36	0.26	-1.39	0.16	0.33
Barthea01917	471.2	-0.14	0.35	-0.41	0.68	0.81
Barthea01918	2.11	0.77	1.93	0.4	0.69	0.82
Barthea01919	7.59	-0.62	1.31	-0.47	0.64	0.78
Barthea01920	564.04	-0.2	0.25	-0.78	0.44	0.62
Barthea01921	41.7	0.6	0.5	1.22	0.22	0.4
Barthea01922	129.85	1.15	0.57	2.03	0.04	0.13
Barthea01923	25.34	-0.83	0.64	-1.31	0.19	0.36
Barthea01924	67.89	-1.37	0.42	-3.27	0	0.01
Barthea01925	807.07	0.01	0.22	0.02	0.98	0.99
Barthea01926	17.61	-2.93	1.05	-2.78	0.01	0.03
Barthea01927	24.67	-4.64	1.1	-4.22	0	0
Barthea01928	69.11	2.24	0.41	5.42	0	0
Barthea01930	1222.74	0.17	0.27	0.64	0.53	0.7
Barthea01932	258.05	-1.26	0.4	-3.16	0	0.01
Barthea01933	371.6	-0.64	0.44	-1.46	0.14	0.3
Barthea01934	1098.19	-0.23	0.2	-1.16	0.25	0.43
Barthea01935	72.68	-0.27	0.63	-0.43	0.67	0.81
Barthea01936	18.49	-0.04	0.83	-0.04	0.97	0.98
Barthea01937	671.26	-0.1	0.27	-0.37	0.71	0.83
Barthea01938	111.77	-1.57	0.5	-3.14	0	0.01
Barthea01939	1288.67	0.04	0.24	0.16	0.87	0.93
Barthea01941	1.11	2.76	2.78	0.99	0.32	0.51
Barthea01942	42.14	0.42	0.6	0.7	0.48	0.66
Barthea01943	24.37	0.79	0.77	1.03	0.31	0.5
Barthea01944	198.81	-0.49	0.3	-1.63	0.1	0.24
Barthea01945	393.61	-1.03	0.39	-2.6	0.01	0.04
Barthea01946	194.25	1	0.79	1.28	0.2	0.38
Barthea01947	254.25	-0.1	0.52	-0.2	0.84	0.91
Barthea01948	79.42	-1.07	0.87	-1.23	0.22	0.4
Barthea01949	34.68	-0.61	0.61	-1	0.32	0.51
Barthea01950	155.59	-2.39	0.45	-5.33	0	0
Barthea01951	309.2	-0.07	0.33	-0.21	0.84	0.91
Barthea01952	2087.3	0.95	0.35	2.73	0.01	0.03
Barthea01953	571.34	-2.11	0.34	-6.17	0	0
Barthea01954	163.85	-0.39	0.4	-0.97	0.33	0.52
Barthea01955	970.22	1	0.32	3.12	0	0.01
Barthea01956	4.85	-1.75	1.53	-1.15	0.25	0.44
Barthea01957	148.3	0.01	0.56	0.02	0.99	0.99
Barthea01958	9.24	-0.46	0.87	-0.53	0.6	0.75
Barthea01959	11.42	-1.14	0.94	-1.21	0.23	0.41
Barthea01960	10.29	-2.52	0.99	-2.54	0.01	0.05
Barthea01961	23.77	-0.33	0.93	-0.36	0.72	0.84
Barthea01962	538.81	-0.71	0.53	-1.34	0.18	0.35
Barthea01963	314.8	-0.5	0.25	-1.98	0.05	0.14
Barthea01964	244.91	0.62	0.31	1.97	0.05	0.14
Barthea01965	475.51	0.42	0.27	1.59	0.11	0.25
Barthea01966	100.65	-1.92	0.46	-4.21	0	0
Barthea01967	2175.46	-2.58	0.48	-5.38	0	0
Barthea01968	291.5	3.83	0.5	7.58	0	0
Barthea01969	1507.9	0.16	0.38	0.43	0.66	0.8
Barthea01970	1972.2	-0.75	0.46	-1.62	0.1	0.24
Barthea01971	1711.85	0.54	0.28	1.9	0.06	0.16
Barthea01972	433.08	-0.97	0.35	-2.73	0.01	0.03
Barthea01973	199.67	0.12	0.35	0.36	0.72	0.84
Barthea01974	8.3	-1.45	1.22	-1.19	0.23	0.42
Barthea01975	92.65	-1.31	0.42	-3.1	0	0.01
Barthea01976	268.41	0.43	0.28	1.53	0.13	0.27
Barthea01977	1.75	-3.86	2.52	-1.53	0.13	0.27
Barthea01978	5.45	-4.03	1.77	-2.28	0.02	0.08
Barthea01979	123.52	-0.89	0.66	-1.34	0.18	0.35
Barthea01980	319.78	-0.24	0.26	-0.92	0.36	0.55
Barthea01981	297.56	0.21	0.28	0.77	0.44	0.63
Barthea01982	13.79	0.04	1.05	0.04	0.97	0.98
Barthea01983	23.82	2.99	0.87	3.43	0	0
Barthea01986	132.43	0.9	0.49	1.86	0.06	0.17
Barthea01987	1.6	-2.15	2.42	-0.89	0.37	0.56
Barthea01988	30.48	-2.07	0.69	-2.98	0	0.02
Barthea01989	429.44	0.36	0.38	0.94	0.35	0.54
Barthea01990	1485.43	-0.63	0.38	-1.68	0.09	0.22
Barthea01991	665.82	-0.88	0.29	-3.04	0	0.01
Barthea01992	74.39	1.31	0.42	3.12	0	0.01
Barthea01993	149.59	-0.05	0.36	-0.15	0.88	0.93
Barthea01994	374.48	0.12	0.37	0.32	0.75	0.86
Barthea01995	162.12	0.42	0.44	0.95	0.34	0.53
Barthea01996	2.91	1.52	1.8	0.85	0.4	0.59
Barthea01997	2735.51	-0.5	0.2	-2.47	0.01	0.05
Barthea01998	15.31	-1.07	0.79	-1.35	0.18	0.34
Barthea01999	4.7	-1.18	1.3	-0.91	0.36	0.56
Barthea02000	1474.57	5.02	0.63	7.91	0	0
Barthea02001	261.96	-0.35	0.35	-1	0.32	0.51
Barthea02002	26.06	1.03	0.76	1.34	0.18	0.35
Barthea02003	90.21	0.69	0.45	1.53	0.13	0.27
Barthea02004	1.9	1.11	1.77	0.63	0.53	0.7
Barthea02005	377.26	0.85	0.25	3.38	0	0.01
Barthea02006	3265.84	-0.3	0.31	-0.99	0.32	0.51
Barthea02007	2981.75	0.01	0.37	0.04	0.97	0.98
Barthea02008	7.15	-5.9	2.09	-2.83	0	0.02
Barthea02009	91.64	-1.67	0.65	-2.56	0.01	0.04
Barthea02010	491.75	-1.74	0.6	-2.91	0	0.02
Barthea02011	33.15	-0.61	0.98	-0.63	0.53	0.7
Barthea02012	25.06	-3.87	0.84	-4.6	0	0
Barthea02013	220.98	0.3	0.3	1.01	0.31	0.5
Barthea02014	185.12	0.18	0.35	0.51	0.61	0.76
Barthea02015	14.41	0.65	0.84	0.78	0.43	0.62
Barthea02017	229.67	-0.25	0.43	-0.58	0.56	0.73
Barthea02018	1.88	-2.4	2.18	-1.1	0.27	0.46
Barthea02019	589.9	0.7	0.29	2.39	0.02	0.06
Barthea02020	156.87	-1.73	0.51	-3.42	0	0
Barthea02021	160.79	-1.36	0.78	-1.75	0.08	0.2
Barthea02022	266.91	-1.36	0.49	-2.75	0.01	0.03
Barthea02023	4.72	-2.62	1.58	-1.66	0.1	0.23
Barthea02024	1242.75	-3.59	1.08	-3.33	0	0.01
Barthea02025	106.79	-0.87	0.32	-2.71	0.01	0.03
Barthea02026	228.96	-2.92	0.7	-4.19	0	0
Barthea02027	38.66	3.09	1.08	2.87	0	0.02
Barthea02028	1041.49	-0.64	0.29	-2.2	0.03	0.09
Barthea02029	232.64	0.12	0.31	0.38	0.7	0.83
Barthea02030	165.94	-0.34	0.31	-1.1	0.27	0.46
Barthea02031	333.74	0	0.24	0.02	0.98	0.99
Barthea02032	53.11	0.21	0.49	0.42	0.67	0.81
Barthea02033	16.03	-7.06	1.61	-4.39	0	0
Barthea02034	248.41	-0.29	0.43	-0.68	0.5	0.67
Barthea02035	134.73	-4.18	0.64	-6.48	0	0
Barthea02036	4.42	-1.58	1.49	-1.06	0.29	0.48
Barthea02037	372.29	0.17	0.24	0.72	0.47	0.65
Barthea02038	25.41	0.99	1.14	0.87	0.38	0.57
Barthea02039	20.88	0.77	1.19	0.64	0.52	0.7
Barthea02040	532.45	-1.78	0.45	-3.98	0	0
Barthea02041	1.18	1.78	2.36	0.75	0.45	0.64
Barthea02042	87.91	-1.4	0.48	-2.93	0	0.02
Barthea02043	918.16	-1.1	0.48	-2.27	0.02	0.08
Barthea02044	146.69	-1.12	0.4	-2.78	0.01	0.03
Barthea02045	648.17	-0.75	0.38	-1.95	0.05	0.14
Barthea02047	1.89	-3.98	2.36	-1.68	0.09	0.22
Barthea02050	366.94	-0.37	0.3	-1.25	0.21	0.39
Barthea02051	219.95	-0.53	0.26	-2.05	0.04	0.12
Barthea02052	210.36	0	0.3	0.01	0.99	1
Barthea02053	22.26	4.4	1.18	3.72	0	0
Barthea02054	1.31	3.04	2.57	1.18	0.24	0.42
Barthea02055	1.09	1.57	2.89	0.54	0.59	0.75
Barthea02056	69.88	0.06	0.46	0.14	0.89	0.94
Barthea02057	176.78	0.18	0.36	0.5	0.62	0.77
Barthea02062	150.58	-0.16	0.4	-0.41	0.68	0.82
Barthea02063	71.69	-0.51	0.36	-1.4	0.16	0.32
Barthea02064	81.27	-1.08	0.41	-2.65	0.01	0.03
Barthea02065	393.94	0.31	0.36	0.84	0.4	0.59
Barthea02067	335.1	-0.63	0.47	-1.33	0.18	0.35
Barthea02068	914.26	-0.06	0.34	-0.17	0.87	0.93
Barthea02069	7.39	-0.93	0.98	-0.95	0.34	0.53
Barthea02070	9.32	5.22	1.46	3.57	0	0
Barthea02071	10.24	2.25	0.91	2.47	0.01	0.05
Barthea02072	42.41	0.15	0.61	0.25	0.81	0.9
Barthea02073	103.64	-4.05	0.64	-6.31	0	0
Barthea02074	1169.53	-0.13	0.3	-0.44	0.66	0.8
Barthea02075	707.94	-0.66	0.32	-2.09	0.04	0.11
Barthea02076	6.86	0.28	1.11	0.25	0.8	0.89
Barthea02078	452.35	1.28	0.33	3.86	0	0
Barthea02079	66.33	0.79	0.59	1.33	0.18	0.35
Barthea02080	4.46	4.99	1.77	2.81	0	0.02
Barthea02081	9.89	-1.34	1.23	-1.1	0.27	0.46
Barthea02082	375.45	-0.55	0.26	-2.13	0.03	0.1
Barthea02083	775.64	-0.05	0.25	-0.18	0.86	0.92
Barthea02084	2.73	-2.86	2.63	-1.09	0.28	0.47
Barthea02085	141.12	-2.23	0.52	-4.31	0	0
Barthea02086	111.36	1.61	0.34	4.75	0	0
Barthea02087	510.43	-1.33	0.39	-3.43	0	0
Barthea02090	60.34	-2.05	0.78	-2.62	0.01	0.04
Barthea02091	241.62	-0.73	0.42	-1.73	0.08	0.2
Barthea02092	16.61	-0.08	0.67	-0.13	0.9	0.95
Barthea02093	120.6	-0.05	0.34	-0.14	0.89	0.94
Barthea02094	32.39	-0.39	0.56	-0.7	0.49	0.67
Barthea02095	0.74	-0.79	3.27	-0.24	0.81	0.9
Barthea02096	15.05	2.59	1.07	2.42	0.02	0.06
Barthea02097	329.13	0.83	0.27	3.1	0	0.01
Barthea02098	257.58	0.41	0.34	1.2	0.23	0.41
Barthea02099	212.61	-1.23	0.37	-3.29	0	0.01
Barthea02100	272.6	-0.82	0.34	-2.41	0.02	0.06
Barthea02101	2850.06	0.68	0.24	2.8	0.01	0.02
Barthea02102	106.67	0.92	0.42	2.18	0.03	0.09
Barthea02105	541.35	-0.37	0.23	-1.59	0.11	0.25
Barthea02106	84.4	-1.39	0.36	-3.84	0	0
Barthea02107	154.37	-6.22	2.62	-2.37	0.02	0.06
Barthea02108	209.99	-1.71	0.38	-4.55	0	0
Barthea02109	47.27	0.26	0.89	0.29	0.77	0.88
Barthea02111	2380.42	-0.23	0.25	-0.94	0.35	0.54
Barthea02112	724.72	-0.65	0.23	-2.8	0.01	0.02
Barthea02113	64.3	-1.11	0.5	-2.21	0.03	0.09
Barthea02114	908.8	-0.02	0.26	-0.07	0.94	0.97
Barthea02115	901.26	-0.57	0.31	-1.82	0.07	0.18
Barthea02116	843.5	-0.12	0.26	-0.47	0.64	0.78
Barthea02117	78.52	3.07	0.46	6.68	0	0
Barthea02118	643.28	0.1	0.27	0.36	0.72	0.84
Barthea02119	177.7	1.09	0.57	1.91	0.06	0.15
Barthea02120	319.53	0.27	0.25	1.09	0.28	0.46
Barthea02121	1034.9	-0.4	0.27	-1.49	0.14	0.29
Barthea02123	954.4	0.32	0.25	1.27	0.2	0.38
Barthea02124	653.71	-0.35	0.28	-1.25	0.21	0.39
Barthea02125	324.7	-0.05	0.31	-0.18	0.86	0.92
Barthea02126	422.69	0.28	0.28	1.02	0.31	0.5
Barthea02127	380.28	0.71	0.3	2.37	0.02	0.06
Barthea02130	129.55	0.3	0.42	0.71	0.47	0.66
Barthea02131	680.14	0.02	0.36	0.04	0.96	0.98
Barthea02133	247.49	-0.79	0.33	-2.4	0.02	0.06
Barthea02134	1778.16	0.69	0.45	1.54	0.12	0.27
Barthea02135	1114.09	-0.35	0.22	-1.61	0.11	0.24
Barthea02136	265.01	-3.94	0.37	-10.72	0	0
Barthea02137	150.41	-0.43	0.44	-0.98	0.33	0.52
Barthea02140	1861.49	0.41	0.29	1.44	0.15	0.31
Barthea02141	3945.04	0.31	0.22	1.39	0.17	0.33
Barthea02142	131.37	-0.38	0.39	-0.98	0.33	0.52
Barthea02144	561.54	-0.9	0.26	-3.45	0	0
Barthea02145	644.93	-0.8	0.27	-2.98	0	0.02
Barthea02146	4334.89	1.55	0.26	5.98	0	0
Barthea02147	107.18	0.35	0.33	1.07	0.29	0.48
Barthea02148	821.64	0.43	0.22	1.99	0.05	0.13
Barthea02149	18.21	-0.09	0.9	-0.1	0.92	0.96
Barthea02150	639.72	-0.21	0.23	-0.95	0.34	0.53
Barthea02151	2.35	-1.68	2.01	-0.84	0.4	0.59
Barthea02152	2.62	-1.86	1.81	-1.03	0.3	0.49
Barthea02153	666.29	-0.45	0.27	-1.68	0.09	0.22
Barthea02154	711.65	0.11	0.26	0.41	0.68	0.82
Barthea02155	52.82	0.65	0.85	0.76	0.45	0.63
Barthea02156	351.35	-0.4	0.34	-1.19	0.24	0.42
Barthea02157	870.33	-0.09	0.29	-0.32	0.75	0.86
Barthea02158	169.19	0.04	0.27	0.16	0.87	0.93
Barthea02159	259.85	0.77	0.28	2.8	0.01	0.02
Barthea02160	365.44	-1.36	0.25	-5.43	0	0
Barthea02161	128.98	-1.71	0.47	-3.67	0	0
Barthea02162	108.77	-4.45	0.52	-8.63	0	0
Barthea02164	417.6	-0.25	0.23	-1.12	0.26	0.45
Barthea02165	797.14	-0.52	0.21	-2.5	0.01	0.05
Barthea02166	596.38	-0.49	0.34	-1.45	0.15	0.3
Barthea02167	1.26	-3.4	2.71	-1.26	0.21	0.39
Barthea02168	1918.26	0.58	0.22	2.62	0.01	0.04
Barthea02169	231.15	-1.14	0.3	-3.82	0	0
Barthea02170	1637.2	1.55	0.58	2.67	0.01	0.03
Barthea02171	123.09	-0.18	0.34	-0.54	0.59	0.75
Barthea02172	27.1	0.57	0.55	1.03	0.3	0.49
Barthea02173	148.92	-0.86	0.36	-2.38	0.02	0.06
Barthea02174	168.04	-0.71	0.39	-1.8	0.07	0.18
Barthea02175	31.61	1.61	0.56	2.9	0	0.02
[truncated: 43,040 more rows]

[truncated: 12 more sheets: Table S11, Table S12, Table S13, Table S14, Table S15, Table S16, Table S17, Table S18, Table S19, Table S20, Table S21, Table S22]
